# Supplementary material for: Ty3 Retrotransposon Hijacks Mating Yeast RNA Processing Bodies to Infect New Genomes
Source: PLoS Genet. 2015 Sep 30;11(9):e1005528. doi: 10.1371/journal.pgen.1005528 (PMC4589538; doi:10.1371/journal.pgen.1005528)
Supplement: S4 Table — (XLSX) [file pgen.1005528.s010.xlsx]

## Sheet: Sheet1
S4 Table. MS data and Ty3 transposition in strains deleted for genes encoding proteins identified by MS/MS.
		WT			K15A
Acc #	Protein name	Num Unique Peptides	% Cov	Best Expect Val	Num Unique Peptides	% Cov	Best Expect Val	Transpn frequency E-04	SD	p
YAL035W	Fun12	8	10	1.4e-10	4	4.4	2.3e-07	2.74149	2.36875	0.0377332
YAR075W	dubious ORF	3	19.7	1.6e-07				N/A	N/A	N/A
YBL032W	Hek2	6	18.4	1.7e-09	9	34.9	1.1e-07	3.76615	0.588425	0.251691
YBL051C	Pin4	14	33.8	9.9e-08	17	35.9	3.6e-08	5.17974	2.4171	0.39036
YBR048W	Rps11b	12	57.7	1.4e-06				3.11641	0.953539	0.11189
YBR072W	Hsp26	2	12.1	0.00019				0.874286	0.446683	0.00218851
YBR078W	Ecm33	2	5.3	2.3e-05				6.44826	1.89156	0.168723
YBR079C	Rpg1				2	2	0.0023	N/A	N/A	N/A
YBR108W	Aim3	2	3	2.9e-06				8.67352	2.92498	0.00614249
YBR109C	Cmd1	8	61.9	2.4e-07				N/A	N/A	N/A
YBR122C	Mrpl36	3	31.1	6.1e-07	2	16.9	2.9e-07	10.6724	3.19022	0.000608767
YBR263W	Shm1	4	10.4	2.2e-06				4.97748	2.24797	0.658395
YCL037C	Sro9	2	8.8	1.3e-06	2	8.8	5.2e-07	13.9111	5.41371	5.07168e-08
YCL040W	Glk1	31	60.8	1.1e-08	34	68	9.7e-09	5.47677	0.87407	0.0310921
YCR009C	Rvs161				2	9.8	1.1e-05	4.17398	2.16293	0.393754
YCR077C	Pat1				2	3.8	0.00027	3.8	1.5	0.0518
YDL019C	Osh2				2	1.8	0.00023	2.748	1.14558	0.0662206
YDL022W	Gpd1	2	6.9	0.00052				6.86296	3.86783	0.16533
YDL053C	Pbp4	3	17.8	3.6e-06	7	42.2	2.6e-06	4.9	1.9	0.7334
YDL078C	Mdh3	7	23.6	1.3e-08	7	32.4	6.7e-09	7.55418	0.697396	0.0853254
YDL131W	Lys21	2	5.7	4e-05				4.52624	0.745699	0.476579
YDL140C	Rpo21	2	1.7	2.8e-06	4	2.7	3.3e-07	N/A	N/A	N/A
YDL160C	Dhh1	2	7.9	0.00037	3	11.5	1.4e-05	0	0	4.18916e-05
YDL173W	Par32	3	15.6	0.0019	3	15.6	0.00021	3.3715	0.769317	0.0380614
YDL182W	Lys20	2	5.8	4e-05				2.91363	1.50755	0.0852961
YDL185W	Tfp1	3	4.4	7.8e-06				2.54286	1.9668	0.248996
YDL208W	Nhp2	4	45.5	0.00013	6	61.5	8.1e-05	N/A	N/A	N/A
YDL224C	Whi3	7	15.9	3.7e-08	11	25.9	2.1e-08	1.16912	0.121317	0.00195025
YDR025W	Rps11a	12	57.7	1.4e-06				6.09973	1.20382	0.627468
YDR037W	Krs1	34	52.5	2.3e-09	40	61.9	7.8e-09	N/A	N/A	N/A
YDR091C	Rli1	6	12	1.4e-07				N/A	N/A	N/A
YDR116C	Mrpl1	2	14	0.00011				4.55684	2.48105	0.552412
YDR174W	Hmo1				3	16.7	4.2e-07	0.758993	0.529959	0.28431
YDR190C	Rvb1	4	11	2e-05	5	14.3	5.2e-07	N/A	N/A	N/A
YDR348C	Pal1	11	36.9	1.3e-08	11	31.5	7.3e-09	1.35964	1.14979	0.00186124
YDR381W	Yra1	15	52.2	5.3e-07	12	43.8	2.2e-07	N/A	N/A	N/A
YDR388W	Rvs167				2	5.6	2.9e-05	1.42086	0.615705	0.00661778
YDR399W	Hpt1	5	27.1	2e-06	8	46.2	4.7e-06	7.09573	2.69057	0.143571
YDR429C	Tif35	3	12	2.1e-06				N/A	N/A	N/A
YDR432W	Npl3	7	28.7	2.1e-07	4	15	1.8e-05	0.434334	0.25834	0.000142575
YDR469W	Sdc1				2	14.9	6.4e-05	3.31233	0.704961	0.144876
YDR500C	Rpl37b				3	36.4	7.1e-05	6.32816	2.65094	0.350477
YDR516C	Emi2	3	4.8	6.2e-08	4	7.6	1.6e-08	4.47686	0.320526	0.45143
YDR529C	Qcr7	2	21.3	4.8e-06				6.58116	0.456775	0.410166
YEL020W-A	Tim9	2	31	2e-08	2	31	7.2e-09	N/A	N/A	N/A
YEL026W	Snu13	4	50	0.00062				N/A	N/A	N/A
YER004W	Fmp52	4	18.2	1.9e-06				4.90812	1.44425	0.688504
YER007C-A	Tma20				2	13.8	0.00018	1.01613	0.242103	0.00292626
YER025W	Gcd11	2	6.8	0.00015	2	5.7	3e-05	N/A	N/A	N/A
YER048W-A	Isd11				4	44.7	5.5e-05	N/A	N/A	N/A
YER063W	Tho1				2	11.9	5.9e-06	13.5242	5.12966	1.19922e-07
YER122C	Glo3	3	6.9	2e-05				2.47937	0.260615	0.0430057
YER125W	Rsp5	2	2.6	7.4e-05				N/A	N/A	N/A
YER146W	Lsm5				2	24.7	3.8e-05	N/A	N/A	N/A
YFL016C	Mdj1				2	2.2	3e-06	4.53381	2.19073	0.441296
YFL034C-A	Rpl22b	2	20.5	4.6e-09				5.54333	0.789883	0.911566
YFR024C-A	Lsb3				2	4.7	0.00046	6.96437	2.95361	0.224859
YFR032C-A	Rpl29	3	42.4	4.8e-05	3	42.4	3.1e-06	4.81718	3.69026	0.421025
YFR049W	Ymr31	3	18.7	7.8e-06	5	56.1	4.2e-06	6.24914	1.38082	0.497769
YGL049C	Tif4632	2	2.3	1.9e-05	3	3.4	0.00058	4.89706	0.182025	0.720385
YGL068W	Mnp1	2	14.9	4.1e-09				N/A	N/A	N/A
YGL106W	Mlc1	11	76.5	2.7e-07				N/A	N/A	N/A
YGL123W	Rps2	18	70.1	1.2e-10				N/A	N/A	N/A
YGL130W	Ceg1				3	8.3	0.00015	N/A	N/A	N/A
YGL173C	Xrn1	3	2.4	8.5e-05	3	2.5	4.5e-07	1.4	0.7	0.0067
YGR054W		3	8.1	5.9e-06	6	15.1	5e-07	2.47072	0.768897	0.0199705
YGR063C	Spt4	3	34.3	9.3e-08	2	18.6	0.00027	0.311217	0.166394	0.000101133
YGR085C	Rpl11b	10	37.9	1.6e-07				7.41203	4.05634	0.130713
YGR086C	Pil1	12	41.3	1.2e-06	13	46	1.6e-07	9.62	0.749	1.23666e-05
YGR118W	Rps23a	9	51.7	7.7e-07				3.72291	2.24012	0.245677
YGR162W	Tif4631	5	7.1	1.7e-06	3	3.5	0.00058	1.6	0.5	0.0029
YGR169C-A	Pus6				3	30.4	8.6e-07	5.45647	2.90625	0.964328
YGR178C	Pbp1				4	8.3	8.9e-08	5.30836	0.585394	0.936699
YGR204W	Ade3	7	9.8	4.1e-08				0	0	4.18916e-05
YGR215W	Rsm27	2	25.5	1.5e-06				8.70872	3.00779	0.0264777
YGR268C	Hua1	2	16.2	0.00036	3	14.1	3.3e-05	5.53871	2.53981	0.927109
YGR285C	Zuo1				3	8.5	1.5e-05	2.57062	0.677095	0.264483
YHL034C	Sbp1	11	47.3	8.6e-08	13	57.8	7.7e-08	4.24159	1.79548	0.352293
YHR005C-A	Mrs11	2	37.6	1.6e-08	2	37.6	1.7e-07	N/A	N/A	N/A
YHR019C	Ded81	6	15.2	2.1e-07				N/A	N/A	N/A
YHR064C	Ssz1	8	21.7	0.00014	11	35.1	8.8e-08	2.70537	0.92235	0.0318988
YHR068W	Dys1	4	12.4	3.7e-06	14	52.5	4.5e-07	N/A	N/A	N/A
YHR086W	Nam8				3	8	9.1e-08	5.84565	1.24947	0.723014
YHR089C	Gar1	6	38.5	1.4e-06				N/A	N/A	N/A
YHR141C	Rpl42b	2	15.1	0.0017				N/A	N/A	N/A
YHR146W	Crp1	2	5.8	1.4e-06	2	5.8	1.4e-08	0.809047	0.626014	0.000399005
YHR216W	Imd2	22	48	1.3e-09				ND	ND	ND
YIL041W	Gvp36	2	6.7	3.5e-05				2.89453	0.764823	0.0452269
YIL125W	Kgd1	24	31	7.7e-07				3.62763	1.35241	0.229674
YIL133C	Rpl16a	12	42.2	8.7e-09				17.2051	6.2689	2.8444e-10
YIL148W	Rpl40a	3	21.9	0.00017				10.1341	3.98394	0.000597844
YIR001C	Sgn1				4	12.4	0.00032	6.72801	0.921376	0.355391
YJL080C	Scp160	9	7.8	5.2e-05	7	6.4	0.0001	0.3	0.1	0.0001
YJL124C	Lsm1				2	13.4	0.00024	1.5	0.9	0.0001
YJR034W	Pet191	6	58.3	5.5e-06				4.62045	0.931718	0.525405
YJR055W	Hit1				3	23.2	4.4e-06	5.83732	2.20596	0.731631
YJR113C	Rsm7	2	10.1	2.5e-05				5.49216	3.51366	0.941763
YJR125C	Ent3	12	33.3	3.2e-07	15	42.2	1.6e-07	4.57136	1.76214	0.503976
YJR144W	Mgm101	2	7.8	1.7e-05				4.41689	2.89318	0.438622
YKL142W	Mrp8	3	16	0.00021	3	16	0.00016	7.20013	5.8866	0.116295
YKL204W	Eap1	4	8.1	6.2e-08	6	16.3	1.3e-07	0.2	0.107914	9.82069e-05
YKR084C	Hbs1	2	4.7	1e-05	6	12.6	2.3e-05	14.325	1.68823	4.45358e-08
YKR094C	Rpl40b	3	21.9	0.00017				3.30986	1.69502	0.147077
YLL013C	Puf3				2	2	9.4e-05	3.85369	0.24851	0.374359
YLL018C	Dps1	3	8.6	2.1e-08				N/A	N/A	N/A
YLR075W	Rpl10	15	60.6	3.1e-06				N/A	N/A	N/A
YLR150W	Stm1	25	75.5	1e-09	31	78.8	1.2e-10	1.4	0.243826	0.000108335
YLR175W	Cbf5	3	11.4	1.2e-06	4	15.5	2.2e-05	N/A	N/A	N/A
YLR185W	Rpl37a	3	37.5	0.00012	2	25	2.9e-05	10.7695	2.13506	0.000409326
YLR192C	Hcr1	17	61.5	7.1e-09	15	54.3	3.7e-11	0.324874	0.14204	0.000662889
YLR219W	Msc3	2	4	0.0033				5.3109	0.851929	0.938435
YLR330W	Chs5				3	6.7	7.4e-07	0.348766	0.0595648	0.000112106
YLR406C	Rpl31b	13	72.6	5.6e-09				13.0879	5.04275	3.98377e-06
YML007W	Yap1				2	3.7	0.0041	3.72524	1.6908	0.243504
YML010W	Spt5				3	4.1	0.00015	N/A	N/A	N/A
YML017W	Psp2	2	5.2	2.6e-06	2	5.2	9.6e-07	5.5859	1.80896	0.900383
YML056C	Imd4	20	42.6	1e-08				3.95448	0.46705	0.309543
YMR012W	Clu1	13	13.3	9.6e-07	11	12.4	9.4e-07	6.65089	2.18324	0.323536
YMR039C	Sub1	2	7.9	0.0023	2	6.5	0.0014	4.92836	0.72503	0.698633
YMR108W	Ilv2	5	10.3	3.7e-06				5.69277	1.31891	0.817307
YMR131C	Rrb1				3	8.8	3.9e-06	N/A	N/A	N/A
YMR146C	Tif34	2	7.8	9e-07				N/A	N/A	N/A
YMR229C	Rrp5	4	3.1	2e-05	2	1.8	9.8e-07	N/A	N/A	N/A
YMR289W	Abz2	7	23.3	1.4e-07				6.6297	2.90408	0.138193
YNL016W	Pub1				2	8.8	0.0023	1.6	0.4	0.0001
YNL112W	Dbp2	4	9	3.7e-06	4	10.6	2.6e-06	N/A	N/A	N/A
YNL162W	Rpl42a	2	15.1	0.0017				N/A	N/A	N/A
YNL197C	Whi3	2	3.6	4e-06	3	4.8	3.6e-06	1.48692	0.267795	0.00746695
YOL012C	Htz1	2	11.9	0.00098				0.743809	0.857924	2.90048e-09
YOL139C	Cdc33	4	23.5	0.0011				N/A	N/A	N/A
YOR151C	Rpb2	4	4.4	3.2e-05	3	2.9	0.00016	N/A	N/A	N/A
YOR198C	Bfr1	7	17.2	6.5e-06	7	18.3	7.5e-07	0.483324	0.237194	0.000163015
YOR204W	Ded1	19	43	6.4e-09	15	34.1	1.2e-07	N/A	N/A	N/A
YOR224C	Rpb8	4	39	1.3e-07				N/A	N/A	N/A
YOR294W	Rrs1	3	34	0.00046				N/A	N/A	N/A
YOR298C-A	Mbf1	16	62.3	1.4e-07				3.35267	0.390438	0.0991456
YPL004C	Lsp1				13	51	5.7e-08	4.70106	0.835313	0.620922
YPL081W	Rps9a	11	45.2	1.3e-09				5.00478	1.32577	0.267204
YPL093W	Nog1	3	6	0.00092				N/A	N/A	N/A
YPL119C	Dbp1	4	6.3	7.8e-06	2	3.6	2.6e-06	14.1537	2.52428	2.64317e-09
YPL127C	Hho1	5	22.9	7.3e-06	3	14	3.7e-05	3.18625	0.704851	0.122588
YPL129W	Taf14	2	13.1	0.0084	2	13.9	8e-07	1.37488	0.103715	0.00166286
YPL193W	Rsa1	2	8.1	9.6e-07	4	14.7	1.2e-07	1.23575	1.20233	0.00125397
YPL228W	Cet1	21	44.1	6.1e-09	24	46.6	8.5e-09	N/A	N/A	N/A
YPL231W	Fas2	3	2.1	6.7e-05				N/A	N/A	N/A
YPL237W	Sui3				7	29.1	1.6e-05	N/A	N/A	N/A
YPL271W	Atp15	2	56.5	6e-06				0	0	0.00280514
YPR016C	Tif6	2	11.4	1.9e-08				N/A	N/A	N/A
YPR033C	Hts1				2	4.6	3.9e-05	N/A	N/A	N/A
YPR052C	Nhp6A	5	57	1.7e-07	5	43	2.2e-08	1.44515	0.408958	0.0019882
YPR102C	Rpl11a	10	37.9	1.6e-07				ND	ND	ND
YPR110C	Rpc40	2	7.8	0.00016	3	12.5	4e-05	N/A	N/A	N/A
YPR132W	Rps23b	9	51.7	7.7e-07				4.2566	0.898325	0.421025
BY4741(WT strain)								5.4	0.5
