# Supplementary material for: Ty3 Retrotransposon Hijacks Mating Yeast RNA Processing Bodies to Infect New Genomes
Source: PLoS Genet. 2015 Sep 30;11(9):e1005528. doi: 10.1371/journal.pgen.1005528 (PMC4589538; doi:10.1371/journal.pgen.1005528)
Supplement: S5 Table — (XLSX) [file pgen.1005528.s011.xlsx]

## Sheet: GO Terms Biological Process
GOID	GO_term	Cluster frequency	Background frequency	P-value	Gene(s) annotated to the term
10467	gene expression	88 out of 153 genes, 57.5%	1674 out of 7166 background genes, 23.4%	2.9e-17	FUN12	YAL035W:HEK2	YBL032W:RPS11B	YBR048W:RPG1	YBR079C:MRPL36	YBR122C:SRO9	YCL037C:PAT1	YCR077C:RPO21	YDL140C:DHH1	YDL160C:WHI4	YDL224C:RPS11A	YDR025W:KRS1	YDR037W:RLI1	YDR091C:MRPL1	YDR116C:HMO1	YDR174W:RVB1	YDR190C:YRA1	YDR381W:TIF35	YDR429C:NPL3	YDR432W:SDC1	YDR469W:RPL37B	YDR500C:EMI2	YDR516C:SNU13	YEL026W:GCD11	YER025W:THO1	YER063W:RSP5	YER125W:LSM5	YER146W:RPL22B	YFL034C-A:RPL29	YFR032C-A:YMR31	YFR049W:TIF4632	YGL049C:RPS2	YGL123W:CEG1	YGL130W:XRN1	YGL173C:YGR054W:SPT4	YGR063C:RPL11B	YGR085C:RPS23A	YGR118W:TIF4631	YGR162W:PBP1	YGR178C:RSM27	YGR215W:ZUO1	YGR285C:SBP1	YHL034C:DED81	YHR019C:SSZ1	YHR064C:NAM8
6412	translation	54 out of 153 genes, 35.3%	705 out of 7166 background genes, 9.8%	3.08e-15	FUN12	YAL035W:RPS11B	YBR048W:RPG1	YBR079C:MRPL36	YBR122C:SRO9	YCL037C:PAT1	YCR077C:DHH1	YDL160C:RPS11A	YDR025W:KRS1	YDR037W:RLI1	YDR091C:MRPL1	YDR116C:TIF35	YDR429C:NPL3	YDR432W:RPL37B	YDR500C:GCD11	YER025W:RPL22B	YFL034C-A:RPL29	YFR032C-A:YMR31	YFR049W:TIF4632	YGL049C:RPS2	YGL123W:YGR054W:RPL11B	YGR085C:RPS23A	YGR118W:TIF4631	YGR162W:PBP1	YGR178C:RSM27	YGR215W:ZUO1	YGR285C:SBP1	YHL034C:DED81	YHR019C:SSZ1	YHR064C:RPL42B	YHR141C:RPL16A	YIL133C:RPL40A	YIL148W:RSM7	YJR113C:EAP1	YKL204W:HBS1	YKR084C:RPL40B	YKR094C:DPS1	YLL018C:RPL10	YLR075W:STM1	YLR150W:RPL37A	YLR185W:HCR1	YLR192C:RPL31B	YLR406C:CLU1	YMR012W:TIF34	YMR146C:RPL42A
71826	ribonucleoprotein complex subunit organization	27 out of 153 genes, 17.6%	161 out of 7166 background genes, 2.2%	1.51e-14	FUN12	YAL035W:RPS11B	YBR048W:PAT1	YCR077C:DHH1	YDL160C:RPS11A	YDR025W:RLI1	YDR091C:RVB1	YDR190C:GCD11	YER025W:THO1	YER063W:TIF4632	YGL049C:RPL11B	YGR085C:TIF4631	YGR162W:PBP1	YGR178C:NAM8	YHR086W:RPL40A	YIL148W:HIT1	YJR055W:HBS1	YKR084C:RPL40B	YKR094C:RPL10	YLR075W:PUB1	YNL016W:DBP2	YNL112W:DED1	YOR204W:NOG1	YPL093W:RSA1	YPL193W:SUI3	YPL237W:TIF6	YPR016C:RPL11A	YPR102C
22613	ribonucleoprotein complex biogenesis	43 out of 153 genes, 28.1%	495 out of 7166 background genes, 6.9%	2.31e-13	FUN12	YAL035W:RPS11B	YBR048W:PAT1	YCR077C:DHH1	YDL160C:NHP2	YDL208W:RPS11A	YDR025W:RLI1	YDR091C:RVB1	YDR190C:SNU13	YEL026W:TMA20	YER007C-A:GCD11	YER025W:THO1	YER063W:RSP5	YER125W:TIF4632	YGL049C:RPS2	YGL123W:SPT4	YGR063C:RPL11B	YGR085C:RPS23A	YGR118W:TIF4631	YGR162W:PBP1	YGR178C:ZUO1	YGR285C:SSZ1	YHR064C:NAM8	YHR086W:GAR1	YHR089C:RPL40A	YIL148W:HIT1	YJR055W:RPL40B	YKR094C:RPL10	YLR075W:CBF5	YLR175W:HCR1	YLR192C:SPT5	YML010W:RRB1	YMR131C:RRP5	YMR229C:PUB1	YNL016W:DBP2	YNL112W:RRS1	YOR294W:RPS9A	YPL081W:NOG1	YPL093W:RSA1	YPL193W:SUI3	YPL237W:TIF6	YPR016C:RPL11A	YPR102C:RPS23B	YPR132W
44238	primary metabolic process	122 out of 153 genes, 79.7%	3496 out of 7166 background genes, 48.8%	9.83e-13	FUN12	YAL035W:HEK2	YBL032W:RPS11B	YBR048W:HSP26	YBR072W:RPG1	YBR079C:CMD1	YBR109C:MRPL36	YBR122C:SHM1	YBR263W:SRO9	YCL037C:GLK1	YCL040W:PAT1	YCR077C:GPD1	YDL022W:MDH3	YDL078C:LYS21	YDL131W:RPO21	YDL140C:DHH1	YDL160C:LYS20	YDL182W:VMA1	YDL185W:NHP2	YDL208W:RPS11A	YDR025W:KRS1	YDR037W:RLI1	YDR091C:MRPL1	YDR116C:HMO1	YDR174W:RVB1	YDR190C:YRA1	YDR381W:HPT1	YDR399W:TIF35	YDR429C:NPL3	YDR432W:SDC1	YDR469W:RPL37B	YDR500C:EMI2	YDR516C:QCR7	YDR529C:SNU13	YEL026W:GCD11	YER025W:THO1	YER063W:RSP5	YER125W:LSM5	YER146W:MDJ1	YFL016C:RPL22B	YFL034C-A:RPL29	YFR032C-A:YMR31	YFR049W:TIF4632	YGL049C:RPS2	YGL123W:CEG1
34645	cellular macromolecule biosynthetic process	79 out of 153 genes, 51.6%	1628 out of 7166 background genes, 22.7%	1.93e-12	FUN12	YAL035W:HEK2	YBL032W:RPS11B	YBR048W:RPG1	YBR079C:MRPL36	YBR122C:SRO9	YCL037C:PAT1	YCR077C:RPO21	YDL140C:DHH1	YDL160C:RPS11A	YDR025W:KRS1	YDR037W:RLI1	YDR091C:MRPL1	YDR116C:HMO1	YDR174W:RVB1	YDR190C:TIF35	YDR429C:NPL3	YDR432W:SDC1	YDR469W:RPL37B	YDR500C:EMI2	YDR516C:GCD11	YER025W:THO1	YER063W:RSP5	YER125W:RPL22B	YFL034C-A:RPL29	YFR032C-A:YMR31	YFR049W:TIF4632	YGL049C:RPS2	YGL123W:CEG1	YGL130W:XRN1	YGL173C:YGR054W:SPT4	YGR063C:RPL11B	YGR085C:RPS23A	YGR118W:TIF4631	YGR162W:PBP1	YGR178C:RSM27	YGR215W:ZUO1	YGR285C:SBP1	YHL034C:DED81	YHR019C:SSZ1	YHR064C:RPL42B	YHR141C:RPL16A	YIL133C:RPL40A	YIL148W:SCP160	YJL080C:RSM7
9058	biosynthetic process	92 out of 153 genes, 60.1%	2131 out of 7166 background genes, 29.7%	2.03e-12	FUN12	YAL035W:HEK2	YBL032W:RPS11B	YBR048W:RPG1	YBR079C:CMD1	YBR109C:MRPL36	YBR122C:SHM1	YBR263W:SRO9	YCL037C:PAT1	YCR077C:LYS21	YDL131W:RPO21	YDL140C:DHH1	YDL160C:LYS20	YDL182W:RPS11A	YDR025W:KRS1	YDR037W:RLI1	YDR091C:MRPL1	YDR116C:HMO1	YDR174W:RVB1	YDR190C:HPT1	YDR399W:TIF35	YDR429C:NPL3	YDR432W:SDC1	YDR469W:RPL37B	YDR500C:EMI2	YDR516C:GCD11	YER025W:ISD11	YER048W-A:THO1	YER063W:RSP5	YER125W:RPL22B	YFL034C-A:RPL29	YFR032C-A:YMR31	YFR049W:TIF4632	YGL049C:RPS2	YGL123W:CEG1	YGL130W:XRN1	YGL173C:YGR054W:SPT4	YGR063C:RPL11B	YGR085C:RPS23A	YGR118W:TIF4631	YGR162W:PBP1	YGR178C:ADE3	YGR204W:RSM27	YGR215W:ZUO1	YGR285C:SBP1
9059	macromolecule biosynthetic process	79 out of 153 genes, 51.6%	1635 out of 7166 background genes, 22.8%	2.49e-12	FUN12	YAL035W:HEK2	YBL032W:RPS11B	YBR048W:RPG1	YBR079C:MRPL36	YBR122C:SRO9	YCL037C:PAT1	YCR077C:RPO21	YDL140C:DHH1	YDL160C:RPS11A	YDR025W:KRS1	YDR037W:RLI1	YDR091C:MRPL1	YDR116C:HMO1	YDR174W:RVB1	YDR190C:TIF35	YDR429C:NPL3	YDR432W:SDC1	YDR469W:RPL37B	YDR500C:EMI2	YDR516C:GCD11	YER025W:THO1	YER063W:RSP5	YER125W:RPL22B	YFL034C-A:RPL29	YFR032C-A:YMR31	YFR049W:TIF4632	YGL049C:RPS2	YGL123W:CEG1	YGL130W:XRN1	YGL173C:YGR054W:SPT4	YGR063C:RPL11B	YGR085C:RPS23A	YGR118W:TIF4631	YGR162W:PBP1	YGR178C:RSM27	YGR215W:ZUO1	YGR285C:SBP1	YHL034C:DED81	YHR019C:SSZ1	YHR064C:RPL42B	YHR141C:RPL16A	YIL133C:RPL40A	YIL148W:SCP160	YJL080C:RSM7
44249	cellular biosynthetic process	90 out of 153 genes, 58.8%	2061 out of 7166 background genes, 28.8%	2.89e-12	FUN12	YAL035W:HEK2	YBL032W:RPS11B	YBR048W:RPG1	YBR079C:CMD1	YBR109C:MRPL36	YBR122C:SHM1	YBR263W:SRO9	YCL037C:PAT1	YCR077C:LYS21	YDL131W:RPO21	YDL140C:DHH1	YDL160C:LYS20	YDL182W:RPS11A	YDR025W:KRS1	YDR037W:RLI1	YDR091C:MRPL1	YDR116C:HMO1	YDR174W:RVB1	YDR190C:HPT1	YDR399W:TIF35	YDR429C:NPL3	YDR432W:SDC1	YDR469W:RPL37B	YDR500C:EMI2	YDR516C:GCD11	YER025W:THO1	YER063W:RSP5	YER125W:RPL22B	YFL034C-A:RPL29	YFR032C-A:YMR31	YFR049W:TIF4632	YGL049C:RPS2	YGL123W:CEG1	YGL130W:XRN1	YGL173C:YGR054W:SPT4	YGR063C:RPL11B	YGR085C:RPS23A	YGR118W:TIF4631	YGR162W:PBP1	YGR178C:ADE3	YGR204W:RSM27	YGR215W:ZUO1	YGR285C:SBP1	YHL034C:DED81
22618	ribonucleoprotein complex assembly	24 out of 153 genes, 15.7%	151 out of 7166 background genes, 2.1%	3.76e-12	FUN12	YAL035W:RPS11B	YBR048W:PAT1	YCR077C:DHH1	YDL160C:RPS11A	YDR025W:RVB1	YDR190C:GCD11	YER025W:THO1	YER063W:TIF4632	YGL049C:RPL11B	YGR085C:TIF4631	YGR162W:PBP1	YGR178C:NAM8	YHR086W:RPL40A	YIL148W:HIT1	YJR055W:RPL40B	YKR094C:RPL10	YLR075W:PUB1	YNL016W:DBP2	YNL112W:NOG1	YPL093W:RSA1	YPL193W:SUI3	YPL237W:TIF6	YPR016C:RPL11A	YPR102C
1901576	organic substance biosynthetic process	90 out of 153 genes, 58.8%	2101 out of 7166 background genes, 29.3%	1.03e-11	FUN12	YAL035W:HEK2	YBL032W:RPS11B	YBR048W:RPG1	YBR079C:CMD1	YBR109C:MRPL36	YBR122C:SHM1	YBR263W:SRO9	YCL037C:PAT1	YCR077C:LYS21	YDL131W:RPO21	YDL140C:DHH1	YDL160C:LYS20	YDL182W:RPS11A	YDR025W:KRS1	YDR037W:RLI1	YDR091C:MRPL1	YDR116C:HMO1	YDR174W:RVB1	YDR190C:HPT1	YDR399W:TIF35	YDR429C:NPL3	YDR432W:SDC1	YDR469W:RPL37B	YDR500C:EMI2	YDR516C:GCD11	YER025W:THO1	YER063W:RSP5	YER125W:RPL22B	YFL034C-A:RPL29	YFR032C-A:YMR31	YFR049W:TIF4632	YGL049C:RPS2	YGL123W:CEG1	YGL130W:XRN1	YGL173C:YGR054W:SPT4	YGR063C:RPL11B	YGR085C:RPS23A	YGR118W:TIF4631	YGR162W:PBP1	YGR178C:ADE3	YGR204W:RSM27	YGR215W:ZUO1	YGR285C:SBP1	YHL034C:DED81
44260	cellular macromolecule metabolic process	107 out of 153 genes, 69.9%	2868 out of 7166 background genes, 40.0%	2.37e-11	FUN12	YAL035W:HEK2	YBL032W:RPS11B	YBR048W:HSP26	YBR072W:RPG1	YBR079C:MRPL36	YBR122C:SRO9	YCL037C:PAT1	YCR077C:RPO21	YDL140C:DHH1	YDL160C:LYS20	YDL182W:VMA1	YDL185W:NHP2	YDL208W:RPS11A	YDR025W:KRS1	YDR037W:RLI1	YDR091C:MRPL1	YDR116C:HMO1	YDR174W:RVB1	YDR190C:YRA1	YDR381W:TIF35	YDR429C:NPL3	YDR432W:SDC1	YDR469W:RPL37B	YDR500C:EMI2	YDR516C:SNU13	YEL026W:GCD11	YER025W:THO1	YER063W:RSP5	YER125W:LSM5	YER146W:MDJ1	YFL016C:RPL22B	YFL034C-A:RPL29	YFR032C-A:YMR31	YFR049W:TIF4632	YGL049C:RPS2	YGL123W:CEG1	YGL130W:XRN1	YGL173C:YGR054W:SPT4	YGR063C:RPL11B	YGR085C:PIL1	YGR086C:RPS23A	YGR118W:TIF4631	YGR162W:PBP1	YGR178C:RSM27
10608	posttranscriptional regulation of gene expression	21 out of 153 genes, 13.7%	120 out of 7166 background genes, 1.7%	2.95e-11	FUN12	YAL035W:HEK2	YBL032W:PAT1	YCR077C:DHH1	YDL160C:WHI4	YDL224C:RLI1	YDR091C:NPL3	YDR432W:GCD11	YER025W:RPS2	YGL123W:RPS23A	YGR118W:PBP1	YGR178C:ZUO1	YGR285C:SBP1	YHL034C:SSZ1	YHR064C:EAP1	YKL204W:HBS1	YKR084C:STM1	YLR150W:RPL31B	YLR406C:PUB1	YNL016W:WHI3	YNL197C:RPS23B	YPR132W
6413	translational initiation	16 out of 153 genes, 10.5%	61 out of 7166 background genes, 0.9%	4.59e-11	FUN12	YAL035W:RPG1	YBR079C:PAT1	YCR077C:RLI1	YDR091C:TIF35	YDR429C:GCD11	YER025W:TIF4632	YGL049C:YGR054W:TIF4631	YGR162W:STM1	YLR150W:CLU1	YMR012W:TIF34	YMR146C:CDC33	YOL139C:DED1	YOR204W:DBP1	YPL119C:SUI3	YPL237W
43170	macromolecule metabolic process	108 out of 153 genes, 70.6%	2949 out of 7166 background genes, 41.2%	5.97e-11	FUN12	YAL035W:HEK2	YBL032W:RPS11B	YBR048W:HSP26	YBR072W:RPG1	YBR079C:MRPL36	YBR122C:SRO9	YCL037C:PAT1	YCR077C:RPO21	YDL140C:DHH1	YDL160C:LYS20	YDL182W:VMA1	YDL185W:NHP2	YDL208W:WHI4	YDL224C:RPS11A	YDR025W:KRS1	YDR037W:RLI1	YDR091C:MRPL1	YDR116C:HMO1	YDR174W:RVB1	YDR190C:YRA1	YDR381W:TIF35	YDR429C:NPL3	YDR432W:SDC1	YDR469W:RPL37B	YDR500C:EMI2	YDR516C:SNU13	YEL026W:GCD11	YER025W:THO1	YER063W:RSP5	YER125W:LSM5	YER146W:MDJ1	YFL016C:RPL22B	YFL034C-A:RPL29	YFR032C-A:YMR31	YFR049W:TIF4632	YGL049C:RPS2	YGL123W:CEG1	YGL130W:XRN1	YGL173C:YGR054W:SPT4	YGR063C:RPL11B	YGR085C:PIL1	YGR086C:RPS23A	YGR118W:TIF4631	YGR162W:PBP1
71704	organic substance metabolic process	123 out of 153 genes, 80.4%	3709 out of 7166 background genes, 51.8%	6.36e-11	FUN12	YAL035W:HEK2	YBL032W:RPS11B	YBR048W:HSP26	YBR072W:RPG1	YBR079C:CMD1	YBR109C:MRPL36	YBR122C:SHM1	YBR263W:SRO9	YCL037C:GLK1	YCL040W:PAT1	YCR077C:GPD1	YDL022W:MDH3	YDL078C:LYS21	YDL131W:RPO21	YDL140C:DHH1	YDL160C:LYS20	YDL182W:VMA1	YDL185W:NHP2	YDL208W:WHI4	YDL224C:RPS11A	YDR025W:KRS1	YDR037W:RLI1	YDR091C:MRPL1	YDR116C:HMO1	YDR174W:RVB1	YDR190C:YRA1	YDR381W:HPT1	YDR399W:TIF35	YDR429C:NPL3	YDR432W:SDC1	YDR469W:RPL37B	YDR500C:EMI2	YDR516C:QCR7	YDR529C:SNU13	YEL026W:GCD11	YER025W:THO1	YER063W:RSP5	YER125W:LSM5	YER146W:MDJ1	YFL016C:RPL22B	YFL034C-A:RPL29	YFR032C-A:YMR31	YFR049W:TIF4632	YGL049C:RPS2
44237	cellular metabolic process	123 out of 153 genes, 80.4%	3724 out of 7166 background genes, 52.0%	9.27e-11	FUN12	YAL035W:HEK2	YBL032W:RPS11B	YBR048W:HSP26	YBR072W:RPG1	YBR079C:CMD1	YBR109C:MRPL36	YBR122C:SHM1	YBR263W:SRO9	YCL037C:GLK1	YCL040W:PAT1	YCR077C:GPD1	YDL022W:MDH3	YDL078C:LYS21	YDL131W:RPO21	YDL140C:DHH1	YDL160C:LYS20	YDL182W:VMA1	YDL185W:NHP2	YDL208W:RPS11A	YDR025W:KRS1	YDR037W:RLI1	YDR091C:MRPL1	YDR116C:HMO1	YDR174W:RVB1	YDR190C:YRA1	YDR381W:HPT1	YDR399W:TIF35	YDR429C:NPL3	YDR432W:SDC1	YDR469W:RPL37B	YDR500C:EMI2	YDR516C:QCR7	YDR529C:SNU13	YEL026W:GCD11	YER025W:THO1	YER063W:RSP5	YER125W:LSM5	YER146W:MDJ1	YFL016C:RPL22B	YFL034C-A:RPL29	YFR032C-A:YMR31	YFR049W:TIF4632	YGL049C:MNP1	YGL068W:RPS2
8152	metabolic process	125 out of 153 genes, 81.7%	3861 out of 7166 background genes, 53.9%	1.81e-10	FUN12	YAL035W:HEK2	YBL032W:RPS11B	YBR048W:HSP26	YBR072W:RPG1	YBR079C:CMD1	YBR109C:MRPL36	YBR122C:SHM1	YBR263W:SRO9	YCL037C:GLK1	YCL040W:PAT1	YCR077C:GPD1	YDL022W:MDH3	YDL078C:LYS21	YDL131W:RPO21	YDL140C:DHH1	YDL160C:LYS20	YDL182W:VMA1	YDL185W:NHP2	YDL208W:WHI4	YDL224C:RPS11A	YDR025W:KRS1	YDR037W:RLI1	YDR091C:MRPL1	YDR116C:HMO1	YDR174W:RVB1	YDR190C:YRA1	YDR381W:HPT1	YDR399W:TIF35	YDR429C:NPL3	YDR432W:SDC1	YDR469W:RPL37B	YDR500C:EMI2	YDR516C:QCR7	YDR529C:SNU13	YEL026W:GCD11	YER025W:ISD11	YER048W-A:THO1	YER063W:RSP5	YER125W:LSM5	YER146W:MDJ1	YFL016C:RPL22B	YFL034C-A:RPL29	YFR032C-A:YMR31	YFR049W:TIF4632
2181	cytoplasmic translation	23 out of 153 genes, 15.0%	169 out of 7166 background genes, 2.4%	4.43e-10	FUN12	YAL035W:RPS11B	YBR048W:RPG1	YBR079C:SRO9	YCL037C:RPS11A	YDR025W:TIF35	YDR429C:RPL37B	YDR500C:RPL22B	YFL034C-A:RPL29	YFR032C-A:RPL11B	YGR085C:SSZ1	YHR064C:RPL42B	YHR141C:RPL16A	YIL133C:RPL40A	YIL148W:RPL40B	YKR094C:RPL10	YLR075W:RPL37A	YLR185W:HCR1	YLR192C:RPL31B	YLR406C:TIF34	YMR146C:RPL42A	YNL162W:RPS9A	YPL081W:RPL11A	YPR102C
6139	nucleobase-containing compound metabolic process	77 out of 153 genes, 50.3%	1759 out of 7166 background genes, 24.5%	1.96e-09	FUN12	YAL035W:HEK2	YBL032W:RPS11B	YBR048W:PAT1	YCR077C:GPD1	YDL022W:MDH3	YDL078C:RPO21	YDL140C:DHH1	YDL160C:LYS20	YDL182W:VMA1	YDL185W:NHP2	YDL208W:RPS11A	YDR025W:KRS1	YDR037W:HMO1	YDR174W:RVB1	YDR190C:YRA1	YDR381W:HPT1	YDR399W:NPL3	YDR432W:SDC1	YDR469W:EMI2	YDR516C:QCR7	YDR529C:SNU13	YEL026W:THO1	YER063W:RSP5	YER125W:LSM5	YER146W:CEG1	YGL130W:XRN1	YGL173C:SPT4	YGR063C:RPS23A	YGR118W:PBP1	YGR178C:ADE3	YGR204W:ZUO1	YGR285C:DED81	YHR019C:SSZ1	YHR064C:NAM8	YHR086W:GAR1	YHR089C:IMD2	YHR216W:SGN1	YIR001C:SCP160	YJL080C:LSM1	YJL124C:HIT1	YJR055W:MGM101	YJR144W:EAP1	YKL204W:HBS1	YKR084C:PUF3
6417	regulation of translation	17 out of 153 genes, 11.1%	93 out of 7166 background genes, 1.3%	4.27e-09	FUN12	YAL035W:PAT1	YCR077C:DHH1	YDL160C:RLI1	YDR091C:NPL3	YDR432W:GCD11	YER025W:RPS2	YGL123W:RPS23A	YGR118W:PBP1	YGR178C:ZUO1	YGR285C:SBP1	YHL034C:SSZ1	YHR064C:EAP1	YKL204W:HBS1	YKR084C:STM1	YLR150W:RPL31B	YLR406C:RPS23B	YPR132W
6725	cellular aromatic compound metabolic process	78 out of 153 genes, 51.0%	1830 out of 7166 background genes, 25.5%	5.27e-09	FUN12	YAL035W:HEK2	YBL032W:RPS11B	YBR048W:PAT1	YCR077C:GPD1	YDL022W:MDH3	YDL078C:RPO21	YDL140C:DHH1	YDL160C:LYS20	YDL182W:VMA1	YDL185W:NHP2	YDL208W:RPS11A	YDR025W:KRS1	YDR037W:HMO1	YDR174W:RVB1	YDR190C:YRA1	YDR381W:HPT1	YDR399W:NPL3	YDR432W:SDC1	YDR469W:EMI2	YDR516C:QCR7	YDR529C:SNU13	YEL026W:THO1	YER063W:RSP5	YER125W:LSM5	YER146W:CEG1	YGL130W:XRN1	YGL173C:SPT4	YGR063C:RPS23A	YGR118W:PBP1	YGR178C:ADE3	YGR204W:ZUO1	YGR285C:DED81	YHR019C:SSZ1	YHR064C:NAM8	YHR086W:GAR1	YHR089C:IMD2	YHR216W:SGN1	YIR001C:SCP160	YJL080C:LSM1	YJL124C:HIT1	YJR055W:MGM101	YJR144W:EAP1	YKL204W:HBS1	YKR084C:PUF3
46483	heterocycle metabolic process	78 out of 153 genes, 51.0%	1850 out of 7166 background genes, 25.8%	9.51e-09	FUN12	YAL035W:HEK2	YBL032W:RPS11B	YBR048W:PAT1	YCR077C:GPD1	YDL022W:MDH3	YDL078C:RPO21	YDL140C:DHH1	YDL160C:LYS20	YDL182W:VMA1	YDL185W:NHP2	YDL208W:RPS11A	YDR025W:KRS1	YDR037W:HMO1	YDR174W:RVB1	YDR190C:YRA1	YDR381W:HPT1	YDR399W:NPL3	YDR432W:SDC1	YDR469W:EMI2	YDR516C:QCR7	YDR529C:SNU13	YEL026W:THO1	YER063W:RSP5	YER125W:LSM5	YER146W:CEG1	YGL130W:XRN1	YGL173C:SPT4	YGR063C:RPS23A	YGR118W:PBP1	YGR178C:ADE3	YGR204W:ZUO1	YGR285C:DED81	YHR019C:SSZ1	YHR064C:NAM8	YHR086W:GAR1	YHR089C:IMD2	YHR216W:SGN1	YIR001C:SCP160	YJL080C:LSM1	YJL124C:HIT1	YJR055W:MGM101	YJR144W:EAP1	YKL204W:HBS1	YKR084C:PUF3
42254	ribosome biogenesis	33 out of 153 genes, 21.6%	413 out of 7166 background genes, 5.8%	1.28e-08	FUN12	YAL035W:RPS11B	YBR048W:NHP2	YDL208W:RPS11A	YDR025W:RLI1	YDR091C:SNU13	YEL026W:TMA20	YER007C-A:RSP5	YER125W:RPS2	YGL123W:SPT4	YGR063C:RPL11B	YGR085C:RPS23A	YGR118W:TIF4631	YGR162W:ZUO1	YGR285C:SSZ1	YHR064C:GAR1	YHR089C:RPL40A	YIL148W:HIT1	YJR055W:RPL40B	YKR094C:RPL10	YLR075W:CBF5	YLR175W:HCR1	YLR192C:SPT5	YML010W:RRB1	YMR131C:RRP5	YMR229C:DBP2	YNL112W:RRS1	YOR294W:RPS9A	YPL081W:NOG1	YPL093W:RSA1	YPL193W:TIF6	YPR016C:RPL11A	YPR102C:RPS23B	YPR132W
44085	cellular component biogenesis	57 out of 153 genes, 37.3%	1107 out of 7166 background genes, 15.4%	1.4e-08	FUN12	YAL035W:RPS11B	YBR048W:AIM3	YBR108W:RVS161	YCR009C:PAT1	YCR077C:DHH1	YDL160C:NHP2	YDL208W:RPS11A	YDR025W:RLI1	YDR091C:RVB1	YDR190C:RVS167	YDR388W:QCR7	YDR529C:SNU13	YEL026W:TMA20	YER007C-A:GCD11	YER025W:ISD11	YER048W-A:THO1	YER063W:RSP5	YER125W:TIF4632	YGL049C:MLC1	YGL106W:RPS2	YGL123W:XRN1	YGL173C:SPT4	YGR063C:RPL11B	YGR085C:PIL1	YGR086C:RPS23A	YGR118W:TIF4631	YGR162W:PBP1	YGR178C:ZUO1	YGR285C:SSZ1	YHR064C:NAM8	YHR086W:GAR1	YHR089C:RPL40A	YIL148W:PET191	YJR034W:HIT1	YJR055W:ENT3	YJR125C:RPL40B	YKR094C:RPL10	YLR075W:CBF5	YLR175W:HCR1	YLR192C:CHS5	YLR330W:SPT5	YML010W:SUB1	YMR039C:RRB1	YMR131C:RRP5
16070	RNA metabolic process	63 out of 153 genes, 41.2%	1322 out of 7166 background genes, 18.4%	2.1e-08	FUN12	YAL035W:RPS11B	YBR048W:PAT1	YCR077C:RPO21	YDL140C:DHH1	YDL160C:NHP2	YDL208W:RPS11A	YDR025W:KRS1	YDR037W:HMO1	YDR174W:RVB1	YDR190C:NPL3	YDR432W:SDC1	YDR469W:EMI2	YDR516C:SNU13	YEL026W:THO1	YER063W:RSP5	YER125W:LSM5	YER146W:CEG1	YGL130W:XRN1	YGL173C:SPT4	YGR063C:RPS23A	YGR118W:PBP1	YGR178C:ZUO1	YGR285C:DED81	YHR019C:SSZ1	YHR064C:NAM8	YHR086W:GAR1	YHR089C:SGN1	YIR001C:SCP160	YJL080C:LSM1	YJL124C:HIT1	YJR055W:EAP1	YKL204W:HBS1	YKR084C:PUF3	YLL013C:DPS1	YLL018C:CBF5	YLR175W:HCR1	YLR192C:CHS5	YLR330W:YAP1	YML007W:SPT5	YML010W:SUB1	YMR039C:RRP5	YMR229C:PUB1	YNL016W:DBP2	YNL112W:WHI3
90304	nucleic acid metabolic process	70 out of 153 genes, 45.8%	1577 out of 7166 background genes, 22.0%	2.35e-08	FUN12	YAL035W:HEK2	YBL032W:RPS11B	YBR048W:PAT1	YCR077C:RPO21	YDL140C:DHH1	YDL160C:LYS20	YDL182W:VMA1	YDL185W:NHP2	YDL208W:RPS11A	YDR025W:KRS1	YDR037W:HMO1	YDR174W:RVB1	YDR190C:YRA1	YDR381W:NPL3	YDR432W:SDC1	YDR469W:EMI2	YDR516C:SNU13	YEL026W:THO1	YER063W:RSP5	YER125W:LSM5	YER146W:CEG1	YGL130W:XRN1	YGL173C:SPT4	YGR063C:RPS23A	YGR118W:PBP1	YGR178C:ZUO1	YGR285C:DED81	YHR019C:SSZ1	YHR064C:NAM8	YHR086W:GAR1	YHR089C:SGN1	YIR001C:SCP160	YJL080C:LSM1	YJL124C:HIT1	YJR055W:MGM101	YJR144W:EAP1	YKL204W:HBS1	YKR084C:PUF3	YLL013C:DPS1	YLL018C:STM1	YLR150W:CBF5	YLR175W:HCR1	YLR192C:MSC3	YLR219W:CHS5
71840	cellular component organization or biogenesis	88 out of 153 genes, 57.5%	2301 out of 7166 background genes, 32.1%	3.37e-08	FUN12	YAL035W:HEK2	YBL032W:RPS11B	YBR048W:ECM33	YBR078W:AIM3	YBR108W:CMD1	YBR109C:MRPL36	YBR122C:RVS161	YCR009C:PAT1	YCR077C:DHH1	YDL160C:LYS20	YDL182W:NHP2	YDL208W:WHI4	YDL224C:RPS11A	YDR025W:RLI1	YDR091C:MRPL1	YDR116C:HMO1	YDR174W:RVB1	YDR190C:RVS167	YDR388W:NPL3	YDR432W:SDC1	YDR469W:QCR7	YDR529C:TIM9	YEL020W-A:SNU13	YEL026W:TMA20	YER007C-A:GCD11	YER025W:ISD11	YER048W-A:THO1	YER063W:GLO3	YER122C:RSP5	YER125W:MDJ1	YFL016C:YMR31	YFR049W:TIF4632	YGL049C:MLC1	YGL106W:RPS2	YGL123W:XRN1	YGL173C:SPT4	YGR063C:RPL11B	YGR085C:PIL1	YGR086C:RPS23A	YGR118W:TIF4631	YGR162W:PBP1	YGR178C:RSM27	YGR215W:ZUO1	YGR285C:TIM10
1901360	organic cyclic compound metabolic process	78 out of 153 genes, 51.0%	1904 out of 7166 background genes, 26.6%	4.43e-08	FUN12	YAL035W:HEK2	YBL032W:RPS11B	YBR048W:PAT1	YCR077C:GPD1	YDL022W:MDH3	YDL078C:RPO21	YDL140C:DHH1	YDL160C:LYS20	YDL182W:VMA1	YDL185W:NHP2	YDL208W:RPS11A	YDR025W:KRS1	YDR037W:HMO1	YDR174W:RVB1	YDR190C:YRA1	YDR381W:HPT1	YDR399W:NPL3	YDR432W:SDC1	YDR469W:EMI2	YDR516C:QCR7	YDR529C:SNU13	YEL026W:THO1	YER063W:RSP5	YER125W:LSM5	YER146W:CEG1	YGL130W:XRN1	YGL173C:SPT4	YGR063C:RPS23A	YGR118W:PBP1	YGR178C:ADE3	YGR204W:ZUO1	YGR285C:DED81	YHR019C:SSZ1	YHR064C:NAM8	YHR086W:GAR1	YHR089C:IMD2	YHR216W:SGN1	YIR001C:SCP160	YJL080C:LSM1	YJL124C:HIT1	YJR055W:MGM101	YJR144W:EAP1	YKL204W:HBS1	YKR084C:PUF3
34641	cellular nitrogen compound metabolic process	78 out of 153 genes, 51.0%	1918 out of 7166 background genes, 26.8%	6.52e-08	FUN12	YAL035W:HEK2	YBL032W:RPS11B	YBR048W:PAT1	YCR077C:GPD1	YDL022W:MDH3	YDL078C:RPO21	YDL140C:DHH1	YDL160C:LYS20	YDL182W:VMA1	YDL185W:NHP2	YDL208W:RPS11A	YDR025W:KRS1	YDR037W:HMO1	YDR174W:RVB1	YDR190C:YRA1	YDR381W:HPT1	YDR399W:NPL3	YDR432W:SDC1	YDR469W:EMI2	YDR516C:QCR7	YDR529C:SNU13	YEL026W:THO1	YER063W:RSP5	YER125W:LSM5	YER146W:CEG1	YGL130W:XRN1	YGL173C:SPT4	YGR063C:RPS23A	YGR118W:PBP1	YGR178C:ADE3	YGR204W:ZUO1	YGR285C:DED81	YHR019C:SSZ1	YHR064C:NAM8	YHR086W:GAR1	YHR089C:IMD2	YHR216W:SGN1	YIR001C:SCP160	YJL080C:LSM1	YJL124C:HIT1	YJR055W:MGM101	YJR144W:EAP1	YKL204W:HBS1	YKR084C:PUF3
9987	cellular process	137 out of 153 genes, 89.5%	4872 out of 7166 background genes, 68.0%	1.48e-07	FUN12	YAL035W:HEK2	YBL032W:PIN4	YBL051C:RPS11B	YBR048W:HSP26	YBR072W:ECM33	YBR078W:RPG1	YBR079C:AIM3	YBR108W:CMD1	YBR109C:MRPL36	YBR122C:SHM1	YBR263W:SRO9	YCL037C:GLK1	YCL040W:RVS161	YCR009C:PAT1	YCR077C:OSH2	YDL019C:GPD1	YDL022W:MDH3	YDL078C:LYS21	YDL131W:RPO21	YDL140C:DHH1	YDL160C:LYS20	YDL182W:VMA1	YDL185W:NHP2	YDL208W:WHI4	YDL224C:RPS11A	YDR025W:KRS1	YDR037W:RLI1	YDR091C:MRPL1	YDR116C:HMO1	YDR174W:RVB1	YDR190C:YRA1	YDR381W:HPT1	YDR399W:TIF35	YDR429C:NPL3	YDR432W:SDC1	YDR469W:RPL37B	YDR500C:EMI2	YDR516C:QCR7	YDR529C:TIM9	YEL020W-A:SNU13	YEL026W:GCD11	YER025W:THO1	YER063W:GLO3	YER122C:RSP5
6807	nitrogen compound metabolic process	81 out of 153 genes, 52.9%	2078 out of 7166 background genes, 29.0%	1.88e-07	FUN12	YAL035W:HEK2	YBL032W:RPS11B	YBR048W:SHM1	YBR263W:PAT1	YCR077C:GPD1	YDL022W:MDH3	YDL078C:LYS21	YDL131W:RPO21	YDL140C:DHH1	YDL160C:LYS20	YDL182W:VMA1	YDL185W:NHP2	YDL208W:RPS11A	YDR025W:KRS1	YDR037W:HMO1	YDR174W:RVB1	YDR190C:YRA1	YDR381W:HPT1	YDR399W:NPL3	YDR432W:SDC1	YDR469W:EMI2	YDR516C:QCR7	YDR529C:SNU13	YEL026W:THO1	YER063W:RSP5	YER125W:LSM5	YER146W:CEG1	YGL130W:XRN1	YGL173C:SPT4	YGR063C:RPS23A	YGR118W:PBP1	YGR178C:ADE3	YGR204W:ZUO1	YGR285C:DED81	YHR019C:SSZ1	YHR064C:NAM8	YHR086W:GAR1	YHR089C:IMD2	YHR216W:SGN1	YIR001C:SCP160	YJL080C:LSM1	YJL124C:HIT1	YJR055W:MGM101	YJR144W:EAP1
16071	mRNA metabolic process	25 out of 153 genes, 16.3%	281 out of 7166 background genes, 3.9%	5.36e-07	PAT1	YCR077C:DHH1	YDL160C:NPL3	YDR432W:SNU13	YEL026W:LSM5	YER146W:CEG1	YGL130W:XRN1	YGL173C:SPT4	YGR063C:PBP1	YGR178C:NAM8	YHR086W:SGN1	YIR001C:LSM1	YJL124C:EAP1	YKL204W:HBS1	YKR084C:PUF3	YLL013C:CBF5	YLR175W:SPT5	YML010W:PUB1	YNL016W:DBP2	YNL112W:WHI3	YNL197C:HTZ1	YOL012C:CDC33	YOL139C:BFR1	YOR198C:DED1	YOR204W:CET1	YPL228W
34622	cellular macromolecular complex assembly	32 out of 153 genes, 20.9%	459 out of 7166 background genes, 6.4%	9.22e-07	FUN12	YAL035W:RPS11B	YBR048W:AIM3	YBR108W:RVS161	YCR009C:PAT1	YCR077C:DHH1	YDL160C:RPS11A	YDR025W:RVB1	YDR190C:RVS167	YDR388W:QCR7	YDR529C:GCD11	YER025W:THO1	YER063W:TIF4632	YGL049C:RPL11B	YGR085C:TIF4631	YGR162W:PBP1	YGR178C:NAM8	YHR086W:RPL40A	YIL148W:PET191	YJR034W:HIT1	YJR055W:RPL40B	YKR094C:RPL10	YLR075W:SUB1	YMR039C:PUB1	YNL016W:DBP2	YNL112W:NOG1	YPL093W:TAF14	YPL129W:RSA1	YPL193W:SUI3	YPL237W:TIF6	YPR016C:NHP6A	YPR052C:RPL11A	YPR102C
10468	regulation of gene expression	39 out of 153 genes, 25.5%	675 out of 7166 background genes, 9.4%	2.49e-06	FUN12	YAL035W:HEK2	YBL032W:PAT1	YCR077C:DHH1	YDL160C:WHI4	YDL224C:RLI1	YDR091C:HMO1	YDR174W:RVB1	YDR190C:NPL3	YDR432W:SDC1	YDR469W:EMI2	YDR516C:GCD11	YER025W:RSP5	YER125W:RPS2	YGL123W:CEG1	YGL130W:XRN1	YGL173C:SPT4	YGR063C:RPS23A	YGR118W:PBP1	YGR178C:ZUO1	YGR285C:SBP1	YHL034C:SSZ1	YHR064C:NAM8	YHR086W:SCP160	YJL080C:EAP1	YKL204W:HBS1	YKR084C:STM1	YLR150W:CHS5	YLR330W:RPL31B	YLR406C:YAP1	YML007W:SPT5	YML010W:SUB1	YMR039C:PUB1	YNL016W:WHI3	YNL197C:HTZ1	YOL012C:MBF1	YOR298C-A:HHO1	YPL127C:CET1	YPL228W:RPS23B	YPR132W
43933	macromolecular complex subunit organization	45 out of 153 genes, 29.4%	860 out of 7166 background genes, 12.0%	2.61e-06	FUN12	YAL035W:RPS11B	YBR048W:AIM3	YBR108W:CMD1	YBR109C:RVS161	YCR009C:PAT1	YCR077C:DHH1	YDL160C:LYS20	YDL182W:RPS11A	YDR025W:RLI1	YDR091C:RVB1	YDR190C:RVS167	YDR388W:NPL3	YDR432W:SDC1	YDR469W:QCR7	YDR529C:GCD11	YER025W:THO1	YER063W:RSP5	YER125W:TIF4632	YGL049C:XRN1	YGL173C:SPT4	YGR063C:RPL11B	YGR085C:TIF4631	YGR162W:PBP1	YGR178C:NAM8	YHR086W:RPL40A	YIL148W:PET191	YJR034W:HIT1	YJR055W:ENT3	YJR125C:HBS1	YKR084C:RPL40B	YKR094C:RPL10	YLR075W:SUB1	YMR039C:PUB1	YNL016W:DBP2	YNL112W:HTZ1	YOL012C:DED1	YOR204W:NOG1	YPL093W:HHO1	YPL127C:TAF14	YPL129W:RSA1	YPL193W:SUI3	YPL237W:TIF6	YPR016C:NHP6A	YPR052C:RPL11A
22607	cellular component assembly	39 out of 153 genes, 25.5%	713 out of 7166 background genes, 9.9%	1.17e-05	FUN12	YAL035W:RPS11B	YBR048W:AIM3	YBR108W:RVS161	YCR009C:PAT1	YCR077C:DHH1	YDL160C:RPS11A	YDR025W:RVB1	YDR190C:RVS167	YDR388W:QCR7	YDR529C:GCD11	YER025W:ISD11	YER048W-A:THO1	YER063W:RSP5	YER125W:TIF4632	YGL049C:MLC1	YGL106W:XRN1	YGL173C:RPL11B	YGR085C:PIL1	YGR086C:TIF4631	YGR162W:PBP1	YGR178C:NAM8	YHR086W:RPL40A	YIL148W:PET191	YJR034W:HIT1	YJR055W:ENT3	YJR125C:RPL40B	YKR094C:RPL10	YLR075W:CHS5	YLR330W:SUB1	YMR039C:PUB1	YNL016W:DBP2	YNL112W:NOG1	YPL093W:TAF14	YPL129W:RSA1	YPL193W:SUI3	YPL237W:TIF6	YPR016C:NHP6A	YPR052C:RPL11A	YPR102C
65003	macromolecular complex assembly	33 out of 153 genes, 21.6%	547 out of 7166 background genes, 7.6%	1.85e-05	FUN12	YAL035W:RPS11B	YBR048W:AIM3	YBR108W:RVS161	YCR009C:PAT1	YCR077C:DHH1	YDL160C:RPS11A	YDR025W:RVB1	YDR190C:RVS167	YDR388W:QCR7	YDR529C:GCD11	YER025W:THO1	YER063W:TIF4632	YGL049C:XRN1	YGL173C:RPL11B	YGR085C:TIF4631	YGR162W:PBP1	YGR178C:NAM8	YHR086W:RPL40A	YIL148W:PET191	YJR034W:HIT1	YJR055W:RPL40B	YKR094C:RPL10	YLR075W:SUB1	YMR039C:PUB1	YNL016W:DBP2	YNL112W:NOG1	YPL093W:TAF14	YPL129W:RSA1	YPL193W:SUI3	YPL237W:TIF6	YPR016C:NHP6A	YPR052C:RPL11A	YPR102C
70925	organelle assembly	15 out of 153 genes, 9.8%	121 out of 7166 background genes, 1.7%	2.06e-05	FUN12	YAL035W:RPS11B	YBR048W:PAT1	YCR077C:DHH1	YDL160C:RPS11A	YDR025W:TIF4632	YGL049C:RPL11B	YGR085C:TIF4631	YGR162W:PBP1	YGR178C:RPL40A	YIL148W:RPL40B	YKR094C:RPL10	YLR075W:PUB1	YNL016W:RSA1	YPL193W:RPL11A	YPR102C
6448	regulation of translational elongation	8 out of 153 genes, 5.2%	26 out of 7166 background genes, 0.4%	2.47e-05	DHH1	YDL160C:GCD11	YER025W:RPS2	YGL123W:RPS23A	YGR118W:ZUO1	YGR285C:SSZ1	YHR064C:RPL31B	YLR406C:RPS23B	YPR132W
6450	regulation of translational fidelity	7 out of 153 genes, 4.6%	18 out of 7166 background genes, 0.3%	2.81e-05	GCD11	YER025W:RPS2	YGL123W:RPS23A	YGR118W:ZUO1	YGR285C:SSZ1	YHR064C:RPL31B	YLR406C:RPS23B	YPR132W
32268	regulation of cellular protein metabolic process	20 out of 153 genes, 13.1%	228 out of 7166 background genes, 3.2%	3.9e-05	FUN12	YAL035W:PAT1	YCR077C:DHH1	YDL160C:RLI1	YDR091C:NPL3	YDR432W:GCD11	YER025W:RSP5	YER125W:RPS2	YGL123W:PIL1	YGR086C:RPS23A	YGR118W:PBP1	YGR178C:ZUO1	YGR285C:SBP1	YHL034C:SSZ1	YHR064C:EAP1	YKL204W:HBS1	YKR084C:STM1	YLR150W:RPL31B	YLR406C:LSP1	YPL004C:RPS23B	YPR132W
16072	rRNA metabolic process	24 out of 153 genes, 15.7%	322 out of 7166 background genes, 4.5%	3.96e-05	FUN12	YAL035W:RPS11B	YBR048W:NHP2	YDL208W:RPS11A	YDR025W:SNU13	YEL026W:RSP5	YER125W:XRN1	YGL173C:SPT4	YGR063C:RPS23A	YGR118W:ZUO1	YGR285C:SSZ1	YHR064C:GAR1	YHR089C:HIT1	YJR055W:HBS1	YKR084C:CBF5	YLR175W:HCR1	YLR192C:SPT5	YML010W:RRP5	YMR229C:DBP2	YNL112W:RRS1	YOR294W:RPS9A	YPL081W:NOG1	YPL093W:TIF6	YPR016C:RPS23B	YPR132W
44267	cellular protein metabolic process	63 out of 153 genes, 41.2%	1591 out of 7166 background genes, 22.2%	5e-05	FUN12	YAL035W:RPS11B	YBR048W:HSP26	YBR072W:RPG1	YBR079C:MRPL36	YBR122C:SRO9	YCL037C:PAT1	YCR077C:DHH1	YDL160C:VMA1	YDL185W:RPS11A	YDR025W:KRS1	YDR037W:RLI1	YDR091C:MRPL1	YDR116C:TIF35	YDR429C:NPL3	YDR432W:SDC1	YDR469W:RPL37B	YDR500C:GCD11	YER025W:RSP5	YER125W:MDJ1	YFL016C:RPL22B	YFL034C-A:RPL29	YFR032C-A:YMR31	YFR049W:TIF4632	YGL049C:RPS2	YGL123W:YGR054W:RPL11B	YGR085C:PIL1	YGR086C:RPS23A	YGR118W:TIF4631	YGR162W:PBP1	YGR178C:RSM27	YGR215W:ZUO1	YGR285C:SBP1	YHL034C:DED81	YHR019C:SSZ1	YHR064C:DYS1	YHR068W:RPL42B	YHR141C:RPL16A	YIL133C:RPL40A	YIL148W:RSM7	YJR113C:EAP1	YKL204W:HBS1	YKR084C:RPL40B	YKR094C:DPS1	YLL018C:RPL10
51246	regulation of protein metabolic process	20 out of 153 genes, 13.1%	236 out of 7166 background genes, 3.3%	6.94e-05	FUN12	YAL035W:PAT1	YCR077C:DHH1	YDL160C:RLI1	YDR091C:NPL3	YDR432W:GCD11	YER025W:RSP5	YER125W:RPS2	YGL123W:PIL1	YGR086C:RPS23A	YGR118W:PBP1	YGR178C:ZUO1	YGR285C:SBP1	YHL034C:SSZ1	YHR064C:EAP1	YKL204W:HBS1	YKR084C:STM1	YLR150W:RPL31B	YLR406C:LSP1	YPL004C:RPS23B	YPR132W
16043	cellular component organization	72 out of 153 genes, 47.1%	1960 out of 7166 background genes, 27.4%	7.1e-05	FUN12	YAL035W:HEK2	YBL032W:RPS11B	YBR048W:ECM33	YBR078W:AIM3	YBR108W:CMD1	YBR109C:MRPL36	YBR122C:RVS161	YCR009C:PAT1	YCR077C:DHH1	YDL160C:LYS20	YDL182W:WHI4	YDL224C:RPS11A	YDR025W:RLI1	YDR091C:MRPL1	YDR116C:HMO1	YDR174W:RVB1	YDR190C:RVS167	YDR388W:NPL3	YDR432W:SDC1	YDR469W:QCR7	YDR529C:TIM9	YEL020W-A:GCD11	YER025W:ISD11	YER048W-A:THO1	YER063W:GLO3	YER122C:RSP5	YER125W:MDJ1	YFL016C:YMR31	YFR049W:TIF4632	YGL049C:MLC1	YGL106W:XRN1	YGL173C:SPT4	YGR063C:RPL11B	YGR085C:PIL1	YGR086C:TIF4631	YGR162W:PBP1	YGR178C:RSM27	YGR215W:TIM10	YHR005C-A:NAM8	YHR086W:GVP36	YIL041W:RPL40A	YIL148W:SCP160	YJL080C:PET191	YJR034W:HIT1
42273	ribosomal large subunit biogenesis	13 out of 153 genes, 8.5%	98 out of 7166 background genes, 1.4%	7.9e-05	RLI1	YDR091C:RPL11B	YGR085C:TIF4631	YGR162W:RPL40A	YIL148W:HIT1	YJR055W:RPL40B	YKR094C:RPL10	YLR075W:RRP5	YMR229C:RRS1	YOR294W:NOG1	YPL093W:RSA1	YPL193W:TIF6	YPR016C:RPL11A	YPR102C
6402	mRNA catabolic process	13 out of 153 genes, 8.5%	99 out of 7166 background genes, 1.4%	8.93e-05	PAT1	YCR077C:DHH1	YDL160C:LSM5	YER146W:XRN1	YGL173C:LSM1	YJL124C:EAP1	YKL204W:HBS1	YKR084C:PUF3	YLL013C:PUB1	YNL016W:DBP2	YNL112W:WHI3	YNL197C:HTZ1	YOL012C:CDC33	YOL139C
19538	protein metabolic process	63 out of 153 genes, 41.2%	1630 out of 7166 background genes, 22.7%	0.00013	FUN12	YAL035W:RPS11B	YBR048W:HSP26	YBR072W:RPG1	YBR079C:MRPL36	YBR122C:SRO9	YCL037C:PAT1	YCR077C:DHH1	YDL160C:VMA1	YDL185W:RPS11A	YDR025W:KRS1	YDR037W:RLI1	YDR091C:MRPL1	YDR116C:TIF35	YDR429C:NPL3	YDR432W:SDC1	YDR469W:RPL37B	YDR500C:GCD11	YER025W:RSP5	YER125W:MDJ1	YFL016C:RPL22B	YFL034C-A:RPL29	YFR032C-A:YMR31	YFR049W:TIF4632	YGL049C:RPS2	YGL123W:YGR054W:RPL11B	YGR085C:PIL1	YGR086C:RPS23A	YGR118W:TIF4631	YGR162W:PBP1	YGR178C:RSM27	YGR215W:ZUO1	YGR285C:SBP1	YHL034C:DED81	YHR019C:SSZ1	YHR064C:DYS1	YHR068W:RPL42B	YHR141C:RPL16A	YIL133C:RPL40A	YIL148W:RSM7	YJR113C:EAP1	YKL204W:HBS1	YKR084C:RPL40B	YKR094C:DPS1	YLL018C:RPL10
34063	stress granule assembly	5 out of 153 genes, 3.3%	8 out of 7166 background genes, 0.1%	0.00013	DHH1	YDL160C:TIF4632	YGL049C:TIF4631	YGR162W:PBP1	YGR178C:PUB1	YNL016W
6364	rRNA processing	22 out of 153 genes, 14.4%	305 out of 7166 background genes, 4.3%	0.00026	FUN12	YAL035W:RPS11B	YBR048W:NHP2	YDL208W:RPS11A	YDR025W:SNU13	YEL026W:RSP5	YER125W:SPT4	YGR063C:RPS23A	YGR118W:ZUO1	YGR285C:SSZ1	YHR064C:GAR1	YHR089C:HIT1	YJR055W:CBF5	YLR175W:HCR1	YLR192C:SPT5	YML010W:RRP5	YMR229C:DBP2	YNL112W:RRS1	YOR294W:RPS9A	YPL081W:NOG1	YPL093W:TIF6	YPR016C:RPS23B	YPR132W
34660	ncRNA metabolic process	30 out of 153 genes, 19.6%	523 out of 7166 background genes, 7.3%	0.00027	FUN12	YAL035W:RPS11B	YBR048W:NHP2	YDL208W:RPS11A	YDR025W:KRS1	YDR037W:SNU13	YEL026W:RSP5	YER125W:XRN1	YGL173C:SPT4	YGR063C:RPS23A	YGR118W:ZUO1	YGR285C:DED81	YHR019C:SSZ1	YHR064C:GAR1	YHR089C:HIT1	YJR055W:HBS1	YKR084C:DPS1	YLL018C:CBF5	YLR175W:HCR1	YLR192C:SPT5	YML010W:RRP5	YMR229C:DBP2	YNL112W:RPB8	YOR224C:RRS1	YOR294W:RPS9A	YPL081W:NOG1	YPL093W:TIF6	YPR016C:HTS1	YPR033C:RPC40	YPR110C:RPS23B	YPR132W
60255	regulation of macromolecule metabolic process	41 out of 153 genes, 26.8%	870 out of 7166 background genes, 12.1%	0.0003	FUN12	YAL035W:HEK2	YBL032W:PAT1	YCR077C:DHH1	YDL160C:WHI4	YDL224C:RLI1	YDR091C:HMO1	YDR174W:RVB1	YDR190C:NPL3	YDR432W:SDC1	YDR469W:EMI2	YDR516C:GCD11	YER025W:RSP5	YER125W:RPS2	YGL123W:CEG1	YGL130W:XRN1	YGL173C:SPT4	YGR063C:PIL1	YGR086C:RPS23A	YGR118W:PBP1	YGR178C:ZUO1	YGR285C:SBP1	YHL034C:SSZ1	YHR064C:NAM8	YHR086W:SCP160	YJL080C:EAP1	YKL204W:HBS1	YKR084C:STM1	YLR150W:CHS5	YLR330W:RPL31B	YLR406C:YAP1	YML007W:SPT5	YML010W:SUB1	YMR039C:PUB1	YNL016W:WHI3	YNL197C:HTZ1	YOL012C:MBF1	YOR298C-A:LSP1	YPL004C:HHO1	YPL127C:CET1	YPL228W:RPS23B	YPR132W
956	nuclear-transcribed mRNA catabolic process	12 out of 153 genes, 7.8%	96 out of 7166 background genes, 1.3%	0.00047	PAT1	YCR077C:DHH1	YDL160C:LSM5	YER146W:XRN1	YGL173C:LSM1	YJL124C:EAP1	YKL204W:HBS1	YKR084C:PUF3	YLL013C:PUB1	YNL016W:DBP2	YNL112W:HTZ1	YOL012C:CDC33	YOL139C
2000112	regulation of cellular macromolecule biosynthetic process	34 out of 153 genes, 22.2%	675 out of 7166 background genes, 9.4%	0.00084	FUN12	YAL035W:PAT1	YCR077C:DHH1	YDL160C:RLI1	YDR091C:HMO1	YDR174W:RVB1	YDR190C:NPL3	YDR432W:SDC1	YDR469W:EMI2	YDR516C:GCD11	YER025W:RSP5	YER125W:RPS2	YGL123W:CEG1	YGL130W:XRN1	YGL173C:SPT4	YGR063C:RPS23A	YGR118W:PBP1	YGR178C:ZUO1	YGR285C:SBP1	YHL034C:SSZ1	YHR064C:SCP160	YJL080C:EAP1	YKL204W:HBS1	YKR084C:STM1	YLR150W:CHS5	YLR330W:RPL31B	YLR406C:YAP1	YML007W:SPT5	YML010W:SUB1	YMR039C:HTZ1	YOL012C:MBF1	YOR298C-A:HHO1	YPL127C:CET1	YPL228W:RPS23B	YPR132W
10556	regulation of macromolecule biosynthetic process	34 out of 153 genes, 22.2%	680 out of 7166 background genes, 9.5%	0.001	FUN12	YAL035W:PAT1	YCR077C:DHH1	YDL160C:RLI1	YDR091C:HMO1	YDR174W:RVB1	YDR190C:NPL3	YDR432W:SDC1	YDR469W:EMI2	YDR516C:GCD11	YER025W:RSP5	YER125W:RPS2	YGL123W:CEG1	YGL130W:XRN1	YGL173C:SPT4	YGR063C:RPS23A	YGR118W:PBP1	YGR178C:ZUO1	YGR285C:SBP1	YHL034C:SSZ1	YHR064C:SCP160	YJL080C:EAP1	YKL204W:HBS1	YKR084C:STM1	YLR150W:CHS5	YLR330W:RPL31B	YLR406C:YAP1	YML007W:SPT5	YML010W:SUB1	YMR039C:HTZ1	YOL012C:MBF1	YOR298C-A:HHO1	YPL127C:CET1	YPL228W:RPS23B	YPR132W
6401	RNA catabolic process	13 out of 153 genes, 8.5%	122 out of 7166 background genes, 1.7%	0.00104	PAT1	YCR077C:DHH1	YDL160C:LSM5	YER146W:XRN1	YGL173C:LSM1	YJL124C:EAP1	YKL204W:HBS1	YKR084C:PUF3	YLL013C:PUB1	YNL016W:DBP2	YNL112W:WHI3	YNL197C:HTZ1	YOL012C:CDC33	YOL139C
19222	regulation of metabolic process	42 out of 153 genes, 27.5%	960 out of 7166 background genes, 13.4%	0.00155	FUN12	YAL035W:HEK2	YBL032W:PAT1	YCR077C:DHH1	YDL160C:WHI4	YDL224C:RLI1	YDR091C:HMO1	YDR174W:RVB1	YDR190C:YRA1	YDR381W:NPL3	YDR432W:SDC1	YDR469W:EMI2	YDR516C:GCD11	YER025W:RSP5	YER125W:RPS2	YGL123W:CEG1	YGL130W:XRN1	YGL173C:SPT4	YGR063C:PIL1	YGR086C:RPS23A	YGR118W:PBP1	YGR178C:ZUO1	YGR285C:SBP1	YHL034C:SSZ1	YHR064C:NAM8	YHR086W:SCP160	YJL080C:EAP1	YKL204W:HBS1	YKR084C:STM1	YLR150W:CHS5	YLR330W:RPL31B	YLR406C:YAP1	YML007W:SPT5	YML010W:SUB1	YMR039C:PUB1	YNL016W:WHI3	YNL197C:HTZ1	YOL012C:MBF1	YOR298C-A:LSP1	YPL004C:HHO1	YPL127C:CET1	YPL228W:RPS23B	YPR132W
42255	ribosome assembly	9 out of 153 genes, 5.9%	58 out of 7166 background genes, 0.8%	0.00194	FUN12	YAL035W:RPS11B	YBR048W:RPS11A	YDR025W:RPL11B	YGR085C:RPL40A	YIL148W:RPL40B	YKR094C:RPL10	YLR075W:RSA1	YPL193W:RPL11A	YPR102C
31326	regulation of cellular biosynthetic process	34 out of 153 genes, 22.2%	708 out of 7166 background genes, 9.9%	0.00248	FUN12	YAL035W:PAT1	YCR077C:DHH1	YDL160C:RLI1	YDR091C:HMO1	YDR174W:RVB1	YDR190C:NPL3	YDR432W:SDC1	YDR469W:EMI2	YDR516C:GCD11	YER025W:RSP5	YER125W:RPS2	YGL123W:CEG1	YGL130W:XRN1	YGL173C:SPT4	YGR063C:RPS23A	YGR118W:PBP1	YGR178C:ZUO1	YGR285C:SBP1	YHL034C:SSZ1	YHR064C:SCP160	YJL080C:EAP1	YKL204W:HBS1	YKR084C:STM1	YLR150W:CHS5	YLR330W:RPL31B	YLR406C:YAP1	YML007W:SPT5	YML010W:SUB1	YMR039C:HTZ1	YOL012C:MBF1	YOR298C-A:HHO1	YPL127C:CET1	YPL228W:RPS23B	YPR132W
9889	regulation of biosynthetic process	34 out of 153 genes, 22.2%	709 out of 7166 background genes, 9.9%	0.00256	FUN12	YAL035W:PAT1	YCR077C:DHH1	YDL160C:RLI1	YDR091C:HMO1	YDR174W:RVB1	YDR190C:NPL3	YDR432W:SDC1	YDR469W:EMI2	YDR516C:GCD11	YER025W:RSP5	YER125W:RPS2	YGL123W:CEG1	YGL130W:XRN1	YGL173C:SPT4	YGR063C:RPS23A	YGR118W:PBP1	YGR178C:ZUO1	YGR285C:SBP1	YHL034C:SSZ1	YHR064C:SCP160	YJL080C:EAP1	YKL204W:HBS1	YKR084C:STM1	YLR150W:CHS5	YLR330W:RPL31B	YLR406C:YAP1	YML007W:SPT5	YML010W:SUB1	YMR039C:HTZ1	YOL012C:MBF1	YOR298C-A:HHO1	YPL127C:CET1	YPL228W:RPS23B	YPR132W
33753	establishment of ribosome localization	8 out of 153 genes, 5.2%	46 out of 7166 background genes, 0.6%	0.00288	RLI1	YDR091C:RSP5	YER125W:ZUO1	YGR285C:RPL40A	YIL148W:RPL40B	YKR094C:RRS1	YOR294W:NOG1	YPL093W:TIF6	YPR016C
54	ribosomal subunit export from nucleus	8 out of 153 genes, 5.2%	46 out of 7166 background genes, 0.6%	0.00288	RLI1	YDR091C:RSP5	YER125W:ZUO1	YGR285C:RPL40A	YIL148W:RPL40B	YKR094C:RRS1	YOR294W:NOG1	YPL093W:TIF6	YPR016C
71426	ribonucleoprotein complex export from nucleus	8 out of 153 genes, 5.2%	46 out of 7166 background genes, 0.6%	0.00288	RLI1	YDR091C:RSP5	YER125W:ZUO1	YGR285C:RPL40A	YIL148W:RPL40B	YKR094C:RRS1	YOR294W:NOG1	YPL093W:TIF6	YPR016C
71428	rRNA-containing ribonucleoprotein complex export from nucleus	8 out of 153 genes, 5.2%	46 out of 7166 background genes, 0.6%	0.00288	RLI1	YDR091C:RSP5	YER125W:ZUO1	YGR285C:RPL40A	YIL148W:RPL40B	YKR094C:RRS1	YOR294W:NOG1	YPL093W:TIF6	YPR016C
33750	ribosome localization	8 out of 153 genes, 5.2%	47 out of 7166 background genes, 0.7%	0.00341	RLI1	YDR091C:RSP5	YER125W:ZUO1	YGR285C:RPL40A	YIL148W:RPL40B	YKR094C:RRS1	YOR294W:NOG1	YPL093W:TIF6	YPR016C
71166	ribonucleoprotein complex localization	8 out of 153 genes, 5.2%	48 out of 7166 background genes, 0.7%	0.00401	RLI1	YDR091C:RSP5	YER125W:ZUO1	YGR285C:RPL40A	YIL148W:RPL40B	YKR094C:RRS1	YOR294W:NOG1	YPL093W:TIF6	YPR016C
2183	cytoplasmic translational initiation	4 out of 153 genes, 2.6%	7 out of 7166 background genes, 0.1%	0.00406	FUN12	YAL035W:RPG1	YBR079C:TIF35	YDR429C:TIF34	YMR146C
6370	7-methylguanosine mRNA capping	4 out of 153 genes, 2.6%	7 out of 7166 background genes, 0.1%	0.00406	CEG1	YGL130W:SPT4	YGR063C:SPT5	YML010W:CET1	YPL228W
2000232	regulation of rRNA processing	3 out of 153 genes, 2.0%	3 out of 7166 background genes, 0.0%	0.00582	RSP5	YER125W:SPT4	YGR063C:SPT5	YML010W
2188	translation reinitiation	3 out of 153 genes, 2.0%	3 out of 7166 background genes, 0.0%	0.00582	RPG1	YBR079C:TIF35	YDR429C:TIF34	YMR146C
90069	regulation of ribosome biogenesis	3 out of 153 genes, 2.0%	3 out of 7166 background genes, 0.0%	0.00582	RSP5	YER125W:SPT4	YGR063C:SPT5	YML010W
80090	regulation of primary metabolic process	38 out of 153 genes, 24.8%	875 out of 7166 background genes, 12.2%	0.0065	FUN12	YAL035W:PAT1	YCR077C:DHH1	YDL160C:RLI1	YDR091C:HMO1	YDR174W:RVB1	YDR190C:NPL3	YDR432W:SDC1	YDR469W:EMI2	YDR516C:GCD11	YER025W:RSP5	YER125W:RPS2	YGL123W:CEG1	YGL130W:XRN1	YGL173C:SPT4	YGR063C:PIL1	YGR086C:RPS23A	YGR118W:PBP1	YGR178C:ZUO1	YGR285C:SBP1	YHL034C:SSZ1	YHR064C:NAM8	YHR086W:SCP160	YJL080C:EAP1	YKL204W:HBS1	YKR084C:STM1	YLR150W:CHS5	YLR330W:RPL31B	YLR406C:YAP1	YML007W:SPT5	YML010W:SUB1	YMR039C:WHI3	YNL197C:HTZ1	YOL012C:MBF1	YOR298C-A:LSP1	YPL004C:HHO1	YPL127C:CET1	YPL228W:RPS23B	YPR132W
8298	intracellular mRNA localization	6 out of 153 genes, 3.9%	25 out of 7166 background genes, 0.3%	0.00663	HEK2	YBL032W:SPT4	YGR063C:SCP160	YJL080C:PUF3	YLL013C:SPT5	YML010W:BFR1	YOR198C
51168	nuclear export	12 out of 153 genes, 7.8%	126 out of 7166 background genes, 1.8%	0.00852	RLI1	YDR091C:YRA1	YDR381W:NPL3	YDR432W:THO1	YER063W:RSP5	YER125W:RPS2	YGL123W:ZUO1	YGR285C:RPL40A	YIL148W:RPL40B	YKR094C:RRS1	YOR294W:NOG1	YPL093W:TIF6	YPR016C
[truncated: 92 more columns]

## Sheet: GO Terms Molecular Function
GOID	GO_term	Cluster frequency	Background frequency	P-value	Gene(s) annotated to the term
3729	mRNA binding	37 out of 153 genes, 24.2%	172 out of 7165 background genes, 2.4%	1.34e-25	HEK2	YBL032W:PIN4	YBL051C:HSP26	YBR072W:RPG1	YBR079C:SRO9	YCL037C:PAT1	YCR077C:MDH3	YDL078C:DHH1	YDL160C:VMA1	YDL185W:KRS1	YDR037W:NPL3	YDR432W:TIF4632	YGL049C:XRN1	YGL173C:YGR054W:TIF4631	YGR162W:PBP1	YGR178C:SBP1	YHL034C:NAM8	YHR086W:IMD2	YHR216W:SCP160	YJL080C:LSM1	YJL124C:EAP1	YKL204W:PUF3	YLL013C:CBF5	YLR175W:SPT5	YML010W:PSP2	YML017W:IMD4	YML056C:CLU1	YMR012W:RRP5	YMR229C:PUB1	YNL016W:WHI3	YNL197C:RPB2	YOR151C:BFR1	YOR198C:DED1	YOR204W:DBP1	YPL119C:SUI3	YPL237W:HTS1	YPR033C
44822	poly(A) RNA binding	37 out of 153 genes, 24.2%	173 out of 7165 background genes, 2.4%	1.67e-25	HEK2	YBL032W:PIN4	YBL051C:HSP26	YBR072W:RPG1	YBR079C:SRO9	YCL037C:PAT1	YCR077C:MDH3	YDL078C:DHH1	YDL160C:VMA1	YDL185W:KRS1	YDR037W:NPL3	YDR432W:TIF4632	YGL049C:XRN1	YGL173C:YGR054W:TIF4631	YGR162W:PBP1	YGR178C:SBP1	YHL034C:NAM8	YHR086W:IMD2	YHR216W:SCP160	YJL080C:LSM1	YJL124C:EAP1	YKL204W:PUF3	YLL013C:CBF5	YLR175W:SPT5	YML010W:PSP2	YML017W:IMD4	YML056C:CLU1	YMR012W:RRP5	YMR229C:PUB1	YNL016W:WHI3	YNL197C:RPB2	YOR151C:BFR1	YOR198C:DED1	YOR204W:DBP1	YPL119C:SUI3	YPL237W:HTS1	YPR033C
3723	RNA binding	56 out of 153 genes, 36.6%	842 out of 7165 background genes, 11.8%	8.89e-14	FUN12	YAL035W:HEK2	YBL032W:PIN4	YBL051C:HSP26	YBR072W:RPG1	YBR079C:SRO9	YCL037C:PAT1	YCR077C:MDH3	YDL078C:DHH1	YDL160C:VMA1	YDL185W:NHP2	YDL208W:WHI4	YDL224C:KRS1	YDR037W:YRA1	YDR381W:TIF35	YDR429C:NPL3	YDR432W:SNU13	YEL026W:TMA20	YER007C-A:GCD11	YER025W:THO1	YER063W:LSM5	YER146W:TIF4632	YGL049C:RPS2	YGL123W:XRN1	YGL173C:YGR054W:TIF4631	YGR162W:PBP1	YGR178C:SBP1	YHL034C:NAM8	YHR086W:GAR1	YHR089C:IMD2	YHR216W:RPL16A	YIL133C:SGN1	YIR001C:SCP160	YJL080C:LSM1	YJL124C:EAP1	YKL204W:PUF3	YLL013C:DPS1	YLL018C:CBF5	YLR175W:HCR1	YLR192C:SPT5	YML010W:PSP2	YML017W:IMD4	YML056C:CLU1	YMR012W:TIF34	YMR146C:RRP5
97159	organic cyclic compound binding	67 out of 153 genes, 43.8%	1271 out of 7165 background genes, 17.7%	4.83e-12	FUN12	YAL035W:HEK2	YBL032W:PIN4	YBL051C:HSP26	YBR072W:RPG1	YBR079C:SRO9	YCL037C:PAT1	YCR077C:OSH2	YDL019C:MDH3	YDL078C:DHH1	YDL160C:VMA1	YDL185W:NHP2	YDL208W:WHI4	YDL224C:KRS1	YDR037W:HMO1	YDR174W:YRA1	YDR381W:TIF35	YDR429C:NPL3	YDR432W:SNU13	YEL026W:TMA20	YER007C-A:GCD11	YER025W:THO1	YER063W:LSM5	YER146W:TIF4632	YGL049C:RPS2	YGL123W:XRN1	YGL173C:YGR054W:SPT4	YGR063C:TIF4631	YGR162W:PBP1	YGR178C:SBP1	YHL034C:NAM8	YHR086W:GAR1	YHR089C:CRP1	YHR146W:IMD2	YHR216W:RPL16A	YIL133C:SGN1	YIR001C:SCP160	YJL080C:LSM1	YJL124C:MGM101	YJR144W:EAP1	YKL204W:PUF3	YLL013C:DPS1	YLL018C:STM1	YLR150W:CBF5	YLR175W:HCR1
1901363	heterocyclic compound binding	66 out of 153 genes, 43.1%	1262 out of 7165 background genes, 17.6%	1.27e-11	FUN12	YAL035W:HEK2	YBL032W:PIN4	YBL051C:HSP26	YBR072W:RPG1	YBR079C:SRO9	YCL037C:PAT1	YCR077C:MDH3	YDL078C:DHH1	YDL160C:VMA1	YDL185W:NHP2	YDL208W:WHI4	YDL224C:KRS1	YDR037W:HMO1	YDR174W:YRA1	YDR381W:TIF35	YDR429C:NPL3	YDR432W:SNU13	YEL026W:TMA20	YER007C-A:GCD11	YER025W:THO1	YER063W:LSM5	YER146W:TIF4632	YGL049C:RPS2	YGL123W:XRN1	YGL173C:YGR054W:SPT4	YGR063C:TIF4631	YGR162W:PBP1	YGR178C:SBP1	YHL034C:NAM8	YHR086W:GAR1	YHR089C:CRP1	YHR146W:IMD2	YHR216W:RPL16A	YIL133C:SGN1	YIR001C:SCP160	YJL080C:LSM1	YJL124C:MGM101	YJR144W:EAP1	YKL204W:PUF3	YLL013C:DPS1	YLL018C:STM1	YLR150W:CBF5	YLR175W:HCR1	YLR192C:YAP1
3676	nucleic acid binding	64 out of 153 genes, 41.8%	1214 out of 7165 background genes, 16.9%	2.67e-11	FUN12	YAL035W:HEK2	YBL032W:PIN4	YBL051C:HSP26	YBR072W:RPG1	YBR079C:SRO9	YCL037C:PAT1	YCR077C:MDH3	YDL078C:DHH1	YDL160C:VMA1	YDL185W:NHP2	YDL208W:WHI4	YDL224C:KRS1	YDR037W:HMO1	YDR174W:YRA1	YDR381W:TIF35	YDR429C:NPL3	YDR432W:SNU13	YEL026W:TMA20	YER007C-A:GCD11	YER025W:THO1	YER063W:LSM5	YER146W:TIF4632	YGL049C:RPS2	YGL123W:XRN1	YGL173C:YGR054W:SPT4	YGR063C:TIF4631	YGR162W:PBP1	YGR178C:SBP1	YHL034C:NAM8	YHR086W:GAR1	YHR089C:CRP1	YHR146W:IMD2	YHR216W:RPL16A	YIL133C:SGN1	YIR001C:SCP160	YJL080C:LSM1	YJL124C:MGM101	YJR144W:EAP1	YKL204W:PUF3	YLL013C:DPS1	YLL018C:STM1	YLR150W:CBF5	YLR175W:HCR1	YLR192C:YAP1
5488	binding	84 out of 153 genes, 54.9%	1946 out of 7165 background genes, 27.2%	3.3e-11	FUN12	YAL035W:HEK2	YBL032W:PIN4	YBL051C:HSP26	YBR072W:RPG1	YBR079C:CMD1	YBR109C:SRO9	YCL037C:RVS161	YCR009C:PAT1	YCR077C:OSH2	YDL019C:MDH3	YDL078C:DHH1	YDL160C:VMA1	YDL185W:NHP2	YDL208W:WHI4	YDL224C:KRS1	YDR037W:RLI1	YDR091C:HMO1	YDR174W:YRA1	YDR381W:RVS167	YDR388W:TIF35	YDR429C:NPL3	YDR432W:TIM9	YEL020W-A:SNU13	YEL026W:TMA20	YER007C-A:GCD11	YER025W:THO1	YER063W:RSP5	YER125W:LSM5	YER146W:MDJ1	YFL016C:TIF4632	YGL049C:MLC1	YGL106W:RPS2	YGL123W:XRN1	YGL173C:YGR054W:SPT4	YGR063C:PIL1	YGR086C:TIF4631	YGR162W:PBP1	YGR178C:ZUO1	YGR285C:SBP1	YHL034C:TIM10	YHR005C-A:SSZ1	YHR064C:NAM8	YHR086W:GAR1	YHR089C:CRP1
3743	translation initiation factor activity	11 out of 153 genes, 7.2%	28 out of 7165 background genes, 0.4%	6.37e-10	FUN12	YAL035W:RPG1	YBR079C:TIF35	YDR429C:GCD11	YER025W:TIF4632	YGL049C:YGR054W:TIF4631	YGR162W:HCR1	YLR192C:TIF34	YMR146C:CDC33	YOL139C:SUI3	YPL237W
3735	structural constituent of ribosome	25 out of 153 genes, 16.3%	224 out of 7165 background genes, 3.1%	8.66e-10	RPS11B	YBR048W:MRPL36	YBR122C:RPS11A	YDR025W:MRPL1	YDR116C:RPL37B	YDR500C:RPL22B	YFL034C-A:RPL29	YFR032C-A:YMR31	YFR049W:MNP1	YGL068W:RPS2	YGL123W:RPL11B	YGR085C:RPS23A	YGR118W:RSM27	YGR215W:RPL42B	YHR141C:RPL16A	YIL133C:RPL40A	YIL148W:RSM7	YJR113C:RPL40B	YKR094C:RPL10	YLR075W:RPL37A	YLR185W:RPL31B	YLR406C:RPL42A	YNL162W:RPS9A	YPL081W:RPL11A	YPR102C:RPS23B	YPR132W
8135	translation factor activity, nucleic acid binding	11 out of 153 genes, 7.2%	42 out of 7165 background genes, 0.6%	9.83e-08	FUN12	YAL035W:RPG1	YBR079C:TIF35	YDR429C:GCD11	YER025W:TIF4632	YGL049C:YGR054W:TIF4631	YGR162W:HCR1	YLR192C:TIF34	YMR146C:CDC33	YOL139C:SUI3	YPL237W
31369	translation initiation factor binding	7 out of 153 genes, 4.6%	15 out of 7165 background genes, 0.2%	1.35e-06	FUN12	YAL035W:NPL3	YDR432W:GCD11	YER025W:TIF4632	YGL049C:SBP1	YHL034C:EAP1	YKL204W:SUI3	YPL237W
5198	structural molecule activity	25 out of 153 genes, 16.3%	344 out of 7165 background genes, 4.8%	7.59e-06	RPS11B	YBR048W:MRPL36	YBR122C:RPS11A	YDR025W:MRPL1	YDR116C:RPL37B	YDR500C:RPL22B	YFL034C-A:RPL29	YFR032C-A:YMR31	YFR049W:MNP1	YGL068W:RPS2	YGL123W:RPL11B	YGR085C:RPS23A	YGR118W:RSM27	YGR215W:RPL42B	YHR141C:RPL16A	YIL133C:RPL40A	YIL148W:RSM7	YJR113C:RPL40B	YKR094C:RPL10	YLR075W:RPL37A	YLR185W:RPL31B	YLR406C:RPL42A	YNL162W:RPS9A	YPL081W:RPL11A	YPR102C:RPS23B	YPR132W
3727	single-stranded RNA binding	5 out of 153 genes, 3.3%	14 out of 7165 background genes, 0.2%	0.00098	NPL3	YDR432W:SGN1	YIR001C:RRP5	YMR229C:PUB1	YNL016W:DED1	YOR204W
44877	macromolecular complex binding	15 out of 153 genes, 9.8%	200 out of 7165 background genes, 2.8%	0.00297	FUN12	YAL035W:PAT1	YCR077C:DHH1	YDL160C:NPL3	YDR432W:THO1	YER063W:XRN1	YGL173C:ZUO1	YGR285C:IMD2	YHR216W:LSM1	YJL124C:HBS1	YKR084C:STM1	YLR150W:SPT5	YML010W:HTZ1	YOL012C:TIF6	YPR016C:NHP6A	YPR052C
[truncated: 39 more columns]

## Sheet: GO Terms Cellular Component
GOID	GO_term	Cluster frequency	Background frequency	P-value	Gene(s) annotated to the term
30529	ribonucleoprotein complex	66 out of 153 genes, 43.1%	766 out of 7165 background genes, 10.7%	2.63e-23	FUN12	YAL035W:HEK2	YBL032W:RPS11B	YBR048W:HSP26	YBR072W:RPG1	YBR079C:MRPL36	YBR122C:SRO9	YCL037C:PAT1	YCR077C:PBP4	YDL053C:DHH1	YDL160C:NHP2	YDL208W:RPS11A	YDR025W:RLI1	YDR091C:MRPL1	YDR116C:HMO1	YDR174W:TIF35	YDR429C:RPL37B	YDR500C:SNU13	YEL026W:TMA20	YER007C-A:GCD11	YER025W:LSM5	YER146W:RPL22B	YFL034C-A:RPL29	YFR032C-A:YMR31	YFR049W:TIF4632	YGL049C:RPS2	YGL123W:XRN1	YGL173C:YGR054W:RPL11B	YGR085C:RPS23A	YGR118W:TIF4631	YGR162W:PBP1	YGR178C:RSM27	YGR215W:ZUO1	YGR285C:SBP1	YHL034C:SSZ1	YHR064C:NAM8	YHR086W:GAR1	YHR089C:RPL42B	YHR141C:RPL16A	YIL133C:RPL40A	YIL148W:SCP160	YJL080C:LSM1	YJL124C:RSM7	YJR113C:EAP1	YKL204W:RPL40B
32991	macromolecular complex	102 out of 153 genes, 66.7%	2189 out of 7165 background genes, 30.6%	2.85e-18	FUN12	YAL035W:HEK2	YBL032W:RPS11B	YBR048W:HSP26	YBR072W:RPG1	YBR079C:MRPL36	YBR122C:SRO9	YCL037C:RVS161	YCR009C:PAT1	YCR077C:PBP4	YDL053C:MDH3	YDL078C:RPO21	YDL140C:DHH1	YDL160C:VMA1	YDL185W:NHP2	YDL208W:RPS11A	YDR025W:RLI1	YDR091C:MRPL1	YDR116C:HMO1	YDR174W:RVB1	YDR190C:YRA1	YDR381W:RVS167	YDR388W:TIF35	YDR429C:SDC1	YDR469W:RPL37B	YDR500C:QCR7	YDR529C:TIM9	YEL020W-A:SNU13	YEL026W:TMA20	YER007C-A:GCD11	YER025W:ISD11	YER048W-A:GLO3	YER122C:RSP5	YER125W:LSM5	YER146W:RPL22B	YFL034C-A:RPL29	YFR032C-A:YMR31	YFR049W:TIF4632	YGL049C:MLC1	YGL106W:RPS2	YGL123W:CEG1	YGL130W:XRN1	YGL173C:YGR054W:SPT4	YGR063C:RPL11B	YGR085C:RPS23A
43228	non-membrane-bounded organelle	76 out of 153 genes, 49.7%	1311 out of 7165 background genes, 18.3%	8.85e-17	FUN12	YAL035W:HEK2	YBL032W:RPS11B	YBR048W:HSP26	YBR072W:RPG1	YBR079C:AIM3	YBR108W:CMD1	YBR109C:MRPL36	YBR122C:SRO9	YCL037C:RVS161	YCR009C:PAT1	YCR077C:PBP4	YDL053C:DHH1	YDL160C:NHP2	YDL208W:RPS11A	YDR025W:RLI1	YDR091C:MRPL1	YDR116C:HMO1	YDR174W:RVB1	YDR190C:RVS167	YDR388W:RPL37B	YDR500C:SNU13	YEL026W:TMA20	YER007C-A:LSM5	YER146W:RPL22B	YFL034C-A:RPL29	YFR032C-A:YMR31	YFR049W:TIF4632	YGL049C:MNP1	YGL068W:MLC1	YGL106W:RPS2	YGL123W:XRN1	YGL173C:YGR054W:SPT4	YGR063C:RPL11B	YGR085C:RPS23A	YGR118W:TIF4631	YGR162W:PBP1	YGR178C:RSM27	YGR215W:ZUO1	YGR285C:SBP1	YHL034C:GAR1	YHR089C:RPL42B	YHR141C:IMD2	YHR216W:KGD1	YIL125W:RPL16A
43232	intracellular non-membrane-bounded organelle	76 out of 153 genes, 49.7%	1311 out of 7165 background genes, 18.3%	8.85e-17	FUN12	YAL035W:HEK2	YBL032W:RPS11B	YBR048W:HSP26	YBR072W:RPG1	YBR079C:AIM3	YBR108W:CMD1	YBR109C:MRPL36	YBR122C:SRO9	YCL037C:RVS161	YCR009C:PAT1	YCR077C:PBP4	YDL053C:DHH1	YDL160C:NHP2	YDL208W:RPS11A	YDR025W:RLI1	YDR091C:MRPL1	YDR116C:HMO1	YDR174W:RVB1	YDR190C:RVS167	YDR388W:RPL37B	YDR500C:SNU13	YEL026W:TMA20	YER007C-A:LSM5	YER146W:RPL22B	YFL034C-A:RPL29	YFR032C-A:YMR31	YFR049W:TIF4632	YGL049C:MNP1	YGL068W:MLC1	YGL106W:RPS2	YGL123W:XRN1	YGL173C:YGR054W:SPT4	YGR063C:RPL11B	YGR085C:RPS23A	YGR118W:TIF4631	YGR162W:PBP1	YGR178C:RSM27	YGR215W:ZUO1	YGR285C:SBP1	YHL034C:GAR1	YHR089C:RPL42B	YHR141C:IMD2	YHR216W:KGD1	YIL125W:RPL16A
44424	intracellular part	150 out of 153 genes, 98.0%	5251 out of 7165 background genes, 73.3%	7.44e-15	FUN12	YAL035W:HEK2	YBL032W:PIN4	YBL051C:RPS11B	YBR048W:HSP26	YBR072W:ECM33	YBR078W:RPG1	YBR079C:AIM3	YBR108W:CMD1	YBR109C:MRPL36	YBR122C:SHM1	YBR263W:SRO9	YCL037C:GLK1	YCL040W:RVS161	YCR009C:PAT1	YCR077C:OSH2	YDL019C:GPD1	YDL022W:PBP4	YDL053C:MDH3	YDL078C:LYS21	YDL131W:RPO21	YDL140C:DHH1	YDL160C:PAR32	YDL173W:LYS20	YDL182W:VMA1	YDL185W:NHP2	YDL208W:WHI4	YDL224C:RPS11A	YDR025W:KRS1	YDR037W:RLI1	YDR091C:MRPL1	YDR116C:HMO1	YDR174W:RVB1	YDR190C:PAL1	YDR348C:YRA1	YDR381W:RVS167	YDR388W:HPT1	YDR399W:TIF35	YDR429C:NPL3	YDR432W:SDC1	YDR469W:RPL37B	YDR500C:EMI2	YDR516C:QCR7	YDR529C:TIM9	YEL020W-A:SNU13
5622	intracellular	150 out of 153 genes, 98.0%	5265 out of 7165 background genes, 73.5%	1.09e-14	FUN12	YAL035W:HEK2	YBL032W:PIN4	YBL051C:RPS11B	YBR048W:HSP26	YBR072W:ECM33	YBR078W:RPG1	YBR079C:AIM3	YBR108W:CMD1	YBR109C:MRPL36	YBR122C:SHM1	YBR263W:SRO9	YCL037C:GLK1	YCL040W:RVS161	YCR009C:PAT1	YCR077C:OSH2	YDL019C:GPD1	YDL022W:PBP4	YDL053C:MDH3	YDL078C:LYS21	YDL131W:RPO21	YDL140C:DHH1	YDL160C:PAR32	YDL173W:LYS20	YDL182W:VMA1	YDL185W:NHP2	YDL208W:WHI4	YDL224C:RPS11A	YDR025W:KRS1	YDR037W:RLI1	YDR091C:MRPL1	YDR116C:HMO1	YDR174W:RVB1	YDR190C:PAL1	YDR348C:YRA1	YDR381W:RVS167	YDR388W:HPT1	YDR399W:TIF35	YDR429C:NPL3	YDR432W:SDC1	YDR469W:RPL37B	YDR500C:EMI2	YDR516C:QCR7	YDR529C:TIM9	YEL020W-A:SNU13
10494	cytoplasmic stress granule	15 out of 153 genes, 9.8%	40 out of 7165 background genes, 0.6%	2.04e-13	HSP26	YBR072W:RPG1	YBR079C:SRO9	YCL037C:PAT1	YCR077C:PBP4	YDL053C:DHH1	YDL160C:TIF4632	YGL049C:XRN1	YGL173C:TIF4631	YGR162W:PBP1	YGR178C:SBP1	YHL034C:EAP1	YKL204W:PUB1	YNL016W:WHI3	YNL197C:CDC33	YOL139C
35770	ribonucleoprotein granule	18 out of 153 genes, 11.8%	69 out of 7165 background genes, 1.0%	3.86e-13	HEK2	YBL032W:HSP26	YBR072W:RPG1	YBR079C:SRO9	YCL037C:PAT1	YCR077C:PBP4	YDL053C:DHH1	YDL160C:TIF4632	YGL049C:XRN1	YGL173C:TIF4631	YGR162W:PBP1	YGR178C:SBP1	YHL034C:LSM1	YJL124C:EAP1	YKL204W:PSP2	YML017W:PUB1	YNL016W:WHI3	YNL197C:CDC33	YOL139C
36464	cytoplasmic ribonucleoprotein granule	18 out of 153 genes, 11.8%	69 out of 7165 background genes, 1.0%	3.86e-13	HEK2	YBL032W:HSP26	YBR072W:RPG1	YBR079C:SRO9	YCL037C:PAT1	YCR077C:PBP4	YDL053C:DHH1	YDL160C:TIF4632	YGL049C:XRN1	YGL173C:TIF4631	YGR162W:PBP1	YGR178C:SBP1	YHL034C:LSM1	YJL124C:EAP1	YKL204W:PSP2	YML017W:PUB1	YNL016W:WHI3	YNL197C:CDC33	YOL139C
44464	cell part	150 out of 153 genes, 98.0%	5531 out of 7165 background genes, 77.2%	1.26e-11	FUN12	YAL035W:HEK2	YBL032W:PIN4	YBL051C:RPS11B	YBR048W:HSP26	YBR072W:ECM33	YBR078W:RPG1	YBR079C:AIM3	YBR108W:CMD1	YBR109C:MRPL36	YBR122C:SHM1	YBR263W:SRO9	YCL037C:GLK1	YCL040W:RVS161	YCR009C:PAT1	YCR077C:OSH2	YDL019C:GPD1	YDL022W:PBP4	YDL053C:MDH3	YDL078C:LYS21	YDL131W:RPO21	YDL140C:DHH1	YDL160C:PAR32	YDL173W:LYS20	YDL182W:VMA1	YDL185W:NHP2	YDL208W:WHI4	YDL224C:RPS11A	YDR025W:KRS1	YDR037W:RLI1	YDR091C:MRPL1	YDR116C:HMO1	YDR174W:RVB1	YDR190C:PAL1	YDR348C:YRA1	YDR381W:RVS167	YDR388W:HPT1	YDR399W:TIF35	YDR429C:NPL3	YDR432W:SDC1	YDR469W:RPL37B	YDR500C:EMI2	YDR516C:QCR7	YDR529C:TIM9	YEL020W-A:SNU13
5623	cell	150 out of 153 genes, 98.0%	5531 out of 7165 background genes, 77.2%	1.26e-11	FUN12	YAL035W:HEK2	YBL032W:PIN4	YBL051C:RPS11B	YBR048W:HSP26	YBR072W:ECM33	YBR078W:RPG1	YBR079C:AIM3	YBR108W:CMD1	YBR109C:MRPL36	YBR122C:SHM1	YBR263W:SRO9	YCL037C:GLK1	YCL040W:RVS161	YCR009C:PAT1	YCR077C:OSH2	YDL019C:GPD1	YDL022W:PBP4	YDL053C:MDH3	YDL078C:LYS21	YDL131W:RPO21	YDL140C:DHH1	YDL160C:PAR32	YDL173W:LYS20	YDL182W:VMA1	YDL185W:NHP2	YDL208W:WHI4	YDL224C:RPS11A	YDR025W:KRS1	YDR037W:RLI1	YDR091C:MRPL1	YDR116C:HMO1	YDR174W:RVB1	YDR190C:PAL1	YDR348C:YRA1	YDR381W:RVS167	YDR388W:HPT1	YDR399W:TIF35	YDR429C:NPL3	YDR432W:SDC1	YDR469W:RPL37B	YDR500C:EMI2	YDR516C:QCR7	YDR529C:TIM9	YEL020W-A:SNU13
44391	ribosomal subunit	27 out of 153 genes, 17.6%	241 out of 7165 background genes, 3.4%	1.34e-10	FUN12	YAL035W:RPS11B	YBR048W:MRPL36	YBR122C:PAT1	YCR077C:RPS11A	YDR025W:MRPL1	YDR116C:RPL37B	YDR500C:RPL22B	YFL034C-A:RPL29	YFR032C-A:YMR31	YFR049W:RPS2	YGL123W:YGR054W:RPL11B	YGR085C:RPS23A	YGR118W:RSM27	YGR215W:RPL42B	YHR141C:RPL16A	YIL133C:RPL40A	YIL148W:RSM7	YJR113C:RPL40B	YKR094C:RPL10	YLR075W:RPL37A	YLR185W:RPL31B	YLR406C:RPL42A	YNL162W:RPS9A	YPL081W:RPL11A	YPR102C:RPS23B	YPR132W
22626	cytosolic ribosome	23 out of 153 genes, 15.0%	175 out of 7165 background genes, 2.4%	2.82e-10	FUN12	YAL035W:RPS11B	YBR048W:PAT1	YCR077C:RPS11A	YDR025W:RLI1	YDR091C:RPL37B	YDR500C:RPL22B	YFL034C-A:RPL29	YFR032C-A:RPS2	YGL123W:YGR054W:RPL11B	YGR085C:RPS23A	YGR118W:RPL42B	YHR141C:RPL16A	YIL133C:RPL40A	YIL148W:RPL40B	YKR094C:RPL10	YLR075W:RPL37A	YLR185W:RPL31B	YLR406C:RPL42A	YNL162W:RPS9A	YPL081W:RPL11A	YPR102C:RPS23B	YPR132W
5840	ribosome	31 out of 153 genes, 20.3%	352 out of 7165 background genes, 4.9%	1.41e-09	FUN12	YAL035W:RPS11B	YBR048W:MRPL36	YBR122C:PAT1	YCR077C:RPS11A	YDR025W:RLI1	YDR091C:MRPL1	YDR116C:RPL37B	YDR500C:TMA20	YER007C-A:RPL22B	YFL034C-A:RPL29	YFR032C-A:YMR31	YFR049W:RPS2	YGL123W:YGR054W:RPL11B	YGR085C:RPS23A	YGR118W:RSM27	YGR215W:ZUO1	YGR285C:RPL42B	YHR141C:RPL16A	YIL133C:RPL40A	YIL148W:RSM7	YJR113C:RPL40B	YKR094C:RPL10	YLR075W:RPL37A	YLR185W:RPL31B	YLR406C:RPL42A	YNL162W:CDC33	YOL139C:RPS9A	YPL081W:RPL11A	YPR102C:RPS23B	YPR132W
44445	cytosolic part	25 out of 153 genes, 16.3%	243 out of 7165 background genes, 3.4%	7.02e-09	FUN12	YAL035W:RPS11B	YBR048W:PAT1	YCR077C:RPS11A	YDR025W:RLI1	YDR091C:RPL37B	YDR500C:ISD11	YER048W-A:RPL22B	YFL034C-A:RPL29	YFR032C-A:RPS2	YGL123W:YGR054W:RPL11B	YGR085C:RPS23A	YGR118W:RPL42B	YHR141C:RPL16A	YIL133C:RPL40A	YIL148W:RPL40B	YKR094C:RPL10	YLR075W:RPL37A	YLR185W:RPL31B	YLR406C:RPL42A	YNL162W:RPS9A	YPL081W:FAS2	YPL231W:RPL11A	YPR102C:RPS23B	YPR132W
5737	cytoplasm	123 out of 153 genes, 80.4%	4039 out of 7165 background genes, 56.4%	4.21e-08	FUN12	YAL035W:HEK2	YBL032W:PIN4	YBL051C:RPS11B	YBR048W:HSP26	YBR072W:ECM33	YBR078W:RPG1	YBR079C:AIM3	YBR108W:CMD1	YBR109C:MRPL36	YBR122C:SHM1	YBR263W:SRO9	YCL037C:GLK1	YCL040W:RVS161	YCR009C:PAT1	YCR077C:OSH2	YDL019C:GPD1	YDL022W:PBP4	YDL053C:MDH3	YDL078C:RPO21	YDL140C:DHH1	YDL160C:PAR32	YDL173W:LYS20	YDL182W:VMA1	YDL185W:WHI4	YDL224C:RPS11A	YDR025W:KRS1	YDR037W:RLI1	YDR091C:MRPL1	YDR116C:HMO1	YDR174W:PAL1	YDR348C:RVS167	YDR388W:HPT1	YDR399W:TIF35	YDR429C:NPL3	YDR432W:RPL37B	YDR500C:EMI2	YDR516C:QCR7	YDR529C:TIM9	YEL020W-A:FMP52	YER004W:TMA20	YER007C-A:GCD11	YER025W:ISD11	YER048W-A:GLO3	YER122C:RSP5
932	cytoplasmic mRNA processing body	11 out of 153 genes, 7.2%	43 out of 7165 background genes, 0.6%	1.71e-07	HEK2	YBL032W:PAT1	YCR077C:DHH1	YDL160C:TIF4632	YGL049C:XRN1	YGL173C:TIF4631	YGR162W:SBP1	YHL034C:LSM1	YJL124C:PSP2	YML017W:PUB1	YNL016W:WHI3	YNL197C
43229	intracellular organelle	126 out of 153 genes, 82.4%	4325 out of 7165 background genes, 60.4%	5.04e-07	FUN12	YAL035W:HEK2	YBL032W:RPS11B	YBR048W:HSP26	YBR072W:ECM33	YBR078W:RPG1	YBR079C:AIM3	YBR108W:CMD1	YBR109C:MRPL36	YBR122C:SHM1	YBR263W:SRO9	YCL037C:RVS161	YCR009C:PAT1	YCR077C:OSH2	YDL019C:GPD1	YDL022W:PBP4	YDL053C:MDH3	YDL078C:LYS21	YDL131W:RPO21	YDL140C:DHH1	YDL160C:LYS20	YDL182W:VMA1	YDL185W:NHP2	YDL208W:RPS11A	YDR025W:RLI1	YDR091C:MRPL1	YDR116C:HMO1	YDR174W:RVB1	YDR190C:YRA1	YDR381W:RVS167	YDR388W:HPT1	YDR399W:NPL3	YDR432W:SDC1	YDR469W:RPL37B	YDR500C:QCR7	YDR529C:TIM9	YEL020W-A:SNU13	YEL026W:FMP52	YER004W:TMA20	YER007C-A:ISD11	YER048W-A:THO1	YER063W:GLO3	YER122C:RSP5	YER125W:LSM5	YER146W:MDJ1
43226	organelle	126 out of 153 genes, 82.4%	4327 out of 7165 background genes, 60.4%	5.25e-07	FUN12	YAL035W:HEK2	YBL032W:RPS11B	YBR048W:HSP26	YBR072W:ECM33	YBR078W:RPG1	YBR079C:AIM3	YBR108W:CMD1	YBR109C:MRPL36	YBR122C:SHM1	YBR263W:SRO9	YCL037C:RVS161	YCR009C:PAT1	YCR077C:OSH2	YDL019C:GPD1	YDL022W:PBP4	YDL053C:MDH3	YDL078C:LYS21	YDL131W:RPO21	YDL140C:DHH1	YDL160C:LYS20	YDL182W:VMA1	YDL185W:NHP2	YDL208W:RPS11A	YDR025W:RLI1	YDR091C:MRPL1	YDR116C:HMO1	YDR174W:RVB1	YDR190C:YRA1	YDR381W:RVS167	YDR388W:HPT1	YDR399W:NPL3	YDR432W:SDC1	YDR469W:RPL37B	YDR500C:QCR7	YDR529C:TIM9	YEL020W-A:SNU13	YEL026W:FMP52	YER004W:TMA20	YER007C-A:ISD11	YER048W-A:THO1	YER063W:GLO3	YER122C:RSP5	YER125W:LSM5	YER146W:MDJ1
44444	cytoplasmic part	98 out of 153 genes, 64.1%	3035 out of 7165 background genes, 42.4%	7.13e-06	FUN12	YAL035W:HEK2	YBL032W:RPS11B	YBR048W:HSP26	YBR072W:ECM33	YBR078W:RPG1	YBR079C:AIM3	YBR108W:CMD1	YBR109C:MRPL36	YBR122C:SHM1	YBR263W:SRO9	YCL037C:GLK1	YCL040W:RVS161	YCR009C:PAT1	YCR077C:OSH2	YDL019C:GPD1	YDL022W:PBP4	YDL053C:MDH3	YDL078C:RPO21	YDL140C:DHH1	YDL160C:LYS20	YDL182W:VMA1	YDL185W:RPS11A	YDR025W:RLI1	YDR091C:MRPL1	YDR116C:HMO1	YDR174W:PAL1	YDR348C:RVS167	YDR388W:TIF35	YDR429C:RPL37B	YDR500C:QCR7	YDR529C:TIM9	YEL020W-A:FMP52	YER004W:TMA20	YER007C-A:GCD11	YER025W:ISD11	YER048W-A:GLO3	YER122C:RSP5	YER125W:MDJ1	YFL016C:RPL22B	YFL034C-A:LSB3	YFR024C-A:RPL29	YFR032C-A:YMR31	YFR049W:TIF4632	YGL049C:MNP1
22625	cytosolic large ribosomal subunit	13 out of 153 genes, 8.5%	94 out of 7165 background genes, 1.3%	1.43e-05	RPL37B	YDR500C:RPL22B	YFL034C-A:RPL29	YFR032C-A:RPL11B	YGR085C:RPL42B	YHR141C:RPL16A	YIL133C:RPL40A	YIL148W:RPL40B	YKR094C:RPL10	YLR075W:RPL37A	YLR185W:RPL31B	YLR406C:RPL42A	YNL162W:RPL11A	YPR102C
5852	eukaryotic translation initiation factor 3 complex	5 out of 153 genes, 3.3%	7 out of 7165 background genes, 0.1%	1.54e-05	RPG1	YBR079C:TIF35	YDR429C:HCR1	YLR192C:CLU1	YMR012W:TIF34	YMR146C
44446	intracellular organelle part	87 out of 153 genes, 56.9%	2626 out of 7165 background genes, 36.7%	4.08e-05	FUN12	YAL035W:HEK2	YBL032W:RPS11B	YBR048W:AIM3	YBR108W:CMD1	YBR109C:MRPL36	YBR122C:RVS161	YCR009C:PAT1	YCR077C:OSH2	YDL019C:MDH3	YDL078C:RPO21	YDL140C:VMA1	YDL185W:NHP2	YDL208W:RPS11A	YDR025W:MRPL1	YDR116C:HMO1	YDR174W:RVB1	YDR190C:YRA1	YDR381W:RVS167	YDR388W:SDC1	YDR469W:RPL37B	YDR500C:QCR7	YDR529C:TIM9	YEL020W-A:SNU13	YEL026W:FMP52	YER004W:ISD11	YER048W-A:GLO3	YER122C:RSP5	YER125W:LSM5	YER146W:MDJ1	YFL016C:RPL22B	YFL034C-A:RPL29	YFR032C-A:YMR31	YFR049W:MNP1	YGL068W:MLC1	YGL106W:RPS2	YGL123W:CEG1	YGL130W:YGR054W:SPT4	YGR063C:RPL11B	YGR085C:PIL1	YGR086C:RPS23A	YGR118W:RSM27	YGR215W:ZUO1	YGR285C:SBP1	YHL034C:TIM10
44422	organelle part	87 out of 153 genes, 56.9%	2630 out of 7165 background genes, 36.7%	4.41e-05	FUN12	YAL035W:HEK2	YBL032W:RPS11B	YBR048W:AIM3	YBR108W:CMD1	YBR109C:MRPL36	YBR122C:RVS161	YCR009C:PAT1	YCR077C:OSH2	YDL019C:MDH3	YDL078C:RPO21	YDL140C:VMA1	YDL185W:NHP2	YDL208W:RPS11A	YDR025W:MRPL1	YDR116C:HMO1	YDR174W:RVB1	YDR190C:YRA1	YDR381W:RVS167	YDR388W:SDC1	YDR469W:RPL37B	YDR500C:QCR7	YDR529C:TIM9	YEL020W-A:SNU13	YEL026W:FMP52	YER004W:ISD11	YER048W-A:GLO3	YER122C:RSP5	YER125W:LSM5	YER146W:MDJ1	YFL016C:RPL22B	YFL034C-A:RPL29	YFR032C-A:YMR31	YFR049W:MNP1	YGL068W:MLC1	YGL106W:RPS2	YGL123W:CEG1	YGL130W:YGR054W:SPT4	YGR063C:RPL11B	YGR085C:PIL1	YGR086C:RPS23A	YGR118W:RSM27	YGR215W:ZUO1	YGR285C:SBP1	YHL034C:TIM10
15934	large ribosomal subunit	15 out of 153 genes, 9.8%	141 out of 7165 background genes, 2.0%	4.87e-05	MRPL36	YBR122C:MRPL1	YDR116C:RPL37B	YDR500C:RPL22B	YFL034C-A:RPL29	YFR032C-A:RPL11B	YGR085C:RPL42B	YHR141C:RPL16A	YIL133C:RPL40A	YIL148W:RPL40B	YKR094C:RPL10	YLR075W:RPL37A	YLR185W:RPL31B	YLR406C:RPL42A	YNL162W:RPL11A	YPR102C
5844	polysome	8 out of 153 genes, 5.2%	33 out of 7165 background genes, 0.5%	5.82e-05	SRO9	YCL037C:PBP1	YGR178C:ZUO1	YGR285C:SSZ1	YHR064C:SCP160	YJL080C:EAP1	YKL204W:STM1	YLR150W:BFR1	YOR198C
43614	multi-eIF complex	5 out of 153 genes, 3.3%	10 out of 7165 background genes, 0.1%	0.00018	RPG1	YBR079C:TIF35	YDR429C:GCD11	YER025W:TIF34	YMR146C:SUI3	YPL237W
15935	small ribosomal subunit	12 out of 153 genes, 7.8%	100 out of 7165 background genes, 1.4%	0.00022	FUN12	YAL035W:RPS11B	YBR048W:PAT1	YCR077C:RPS11A	YDR025W:YMR31	YFR049W:RPS2	YGL123W:YGR054W:RPS23A	YGR118W:RSM27	YGR215W:RSM7	YJR113C:RPS9A	YPL081W:RPS23B	YPR132W
22627	cytosolic small ribosomal subunit	9 out of 153 genes, 5.9%	65 out of 7165 background genes, 0.9%	0.00154	FUN12	YAL035W:RPS11B	YBR048W:PAT1	YCR077C:RPS11A	YDR025W:RPS2	YGL123W:YGR054W:RPS23A	YGR118W:RPS9A	YPL081W:RPS23B	YPR132W
[truncated: 105 more columns]

## Sheet: Yeast GO-Slim Process
GOID	GO term	Frequency	Genome Frequency	Gene(s)
2181	cytoplasmic translation	23 out of 153 genes, 15.0%	169 of 6338 genes, 2.7%	FUN12,RPS11B,RPG1,SRO9,RPS11A,TIF35,RPL37B,RPL22B,RPL29,RPL11B,SSZ1,RPL42B,RPL16A,RPL40A,RPL40B,RPL10,RPL37A,HCR1,RPL31B,TIF34,RPL42A,RPS9A,RPL11A
6364	rRNA processing	22 out of 153 genes, 14.4%	305 of 6338 genes, 4.8%	FUN12,RPS11B,NHP2,RPS11A,SNU13,RSP5,SPT4,RPS23A,ZUO1,SSZ1,GAR1,HIT1,CBF5,HCR1,SPT5,RRP5,DBP2,RRS1,RPS9A,NOG1,TIF6,RPS23B
6366	transcription from RNA polymerase II promoter	19 out of 153 genes, 12.4%	478 of 6338 genes, 7.5%	RPO21,HMO1,RVB1,NPL3,EMI2,RSP5,CEG1,XRN1,SPT4,YAP1,SPT5,SUB1,HTZ1,RPB2,RPB8,MBF1,TAF14,CET1,NHP6A
6417	regulation of translation	17 out of 153 genes, 11.1%	93 of 6338 genes, 1.5%	FUN12,PAT1,DHH1,RLI1,NPL3,GCD11,RPS2,RPS23A,PBP1,ZUO1,SBP1,SSZ1,EAP1,HBS1,STM1,RPL31B,RPS23B
6413	translational initiation	16 out of 153 genes, 10.5%	61 of 6338 genes, 1%	FUN12,RPG1,PAT1,RLI1,TIF35,GCD11,TIF4632,YGR054W,TIF4631,STM1,CLU1,TIF34,CDC33,DED1,DBP1,SUI3
70925	organelle assembly	15 out of 153 genes, 9.8%	121 of 6338 genes, 1.9%	FUN12,RPS11B,PAT1,DHH1,RPS11A,TIF4632,RPL11B,TIF4631,PBP1,RPL40A,RPL40B,RPL10,PUB1,RSA1,RPL11A
7005	mitochondrion organization	15 out of 153 genes, 9.8%	390 of 6338 genes, 6.2%	MRPL36,MRPL1,QCR7,TIM9,RSP5,MDJ1,YMR31,RSM27,TIM10,PET191,RSM7,MGM101,PUF3,CLU1,HTS1
6401	RNA catabolic process	13 out of 153 genes, 8.5%	122 of 6338 genes, 1.9%	PAT1,DHH1,LSM5,XRN1,LSM1,EAP1,HBS1,PUF3,PUB1,DBP2,WHI3,HTZ1,CDC33
51169	nuclear transport	13 out of 153 genes, 8.5%	173 of 6338 genes, 2.7%	CMD1,RLI1,YRA1,NPL3,THO1,RSP5,RPS2,ZUO1,RPL40A,RPL40B,RRS1,NOG1,TIF6
42273	ribosomal large subunit biogenesis	13 out of 153 genes, 8.5%	98 of 6338 genes, 1.5%	RLI1,RPL11B,TIF4631,RPL40A,HIT1,RPL40B,RPL10,RRP5,RRS1,NOG1,RSA1,TIF6,RPL11A
8150	biological process unknown	11 out of 153 genes, 7.2%	1094 of 6338 genes, 17.3%	YAR075W,PBP4,PAR32,PAL1,FMP52,LSO2,HUA1,CRP1,MRP8,PSP2,IMD4
6397	mRNA processing	10 out of 153 genes, 6.5%	194 of 6338 genes, 3.1%	NPL3,SNU13,LSM5,CEG1,SPT4,PBP1,NAM8,SPT5,DED1,CET1
42274	ribosomal small subunit biogenesis	10 out of 153 genes, 6.5%	133 of 6338 genes, 2.1%	FUN12,RPS11B,RPS11A,SNU13,RPS23A,HCR1,RRP5,RRS1,RPS9A,RPS23B
6325	chromatin organization	10 out of 153 genes, 6.5%	261 of 6338 genes, 4.1%	PAT1,LYS20,RVB1,SDC1,RSP5,SPT4,HTZ1,HHO1,TAF14,NHP6A
6520	cellular amino acid metabolic process	10 out of 153 genes, 6.5%	207 of 6338 genes, 3.3%	SHM1,LYS21,LYS20,KRS1,ADE3,DED81,DPS1,ILV2,ABZ2,HTS1
6974	cellular response to DNA damage stimulus	9 out of 153 genes, 5.9%	296 of 6338 genes, 4.7%	PIN4,RPO21,LYS20,YRA1,SPT4,MGM101,SPT5,SUB1,NHP6A
42255	ribosome assembly	9 out of 153 genes, 5.9%	58 of 6338 genes, 0.9%	FUN12,RPS11B,RPS11A,RPL11B,RPL40A,RPL40B,RPL10,RSA1,RPL11A
6414	translational elongation	9 out of 153 genes, 5.9%	327 of 6338 genes, 5.2%	DHH1,GCD11,RPS2,RPS23A,ZUO1,SSZ1,STM1,RPL31B,RPS23B
6281	DNA repair	8 out of 153 genes, 5.2%	245 of 6338 genes, 3.9%	RPO21,LYS20,YRA1,SPT4,MGM101,SPT5,SUB1,NHP6A
54	ribosomal subunit export from nucleus	8 out of 153 genes, 5.2%	46 of 6338 genes, 0.7%	RLI1,RSP5,ZUO1,RPL40A,RPL40B,RRS1,NOG1,TIF6
6354	DNA-templated transcription, elongation	8 out of 153 genes, 5.2%	92 of 6338 genes, 1.5%	NPL3,XRN1,SPT4,SPT5,SUB1,TAF14,CET1,NHP6A
6897	endocytosis	8 out of 153 genes, 5.2%	96 of 6338 genes, 1.5%	CMD1,RVS161,OSH2,RVS167,RSP5,PIL1,GVP36,LSP1
7010	cytoskeleton organization	7 out of 153 genes, 4.6%	242 of 6338 genes, 3.8%	AIM3,CMD1,RVS161,RSP5,MLC1,GVP36,ENT3
8380	RNA splicing	7 out of 153 genes, 4.6%	142 of 6338 genes, 2.2%	NPL3,SNU13,LSM5,SPT4,NAM8,SPT5,DED1
55086	nucleobase-containing small molecule metabolic process	7 out of 153 genes, 4.6%	195 of 6338 genes, 3.1%	GPD1,MDH3,HPT1,QCR7,ADE3,IMD2,ATP15
6091	generation of precursor metabolites and energy	6 out of 153 genes, 3.9%	159 of 6338 genes, 2.5%	GLK1,QCR7,YMR31,MNP1,KGD1,PUF3
32543	mitochondrial translation	6 out of 153 genes, 3.9%	141 of 6338 genes, 2.2%	MRPL36,MRPL1,YMR31,RSM27,RSM7,HTS1
6352	DNA-templated transcription, initiation	5 out of 153 genes, 3.3%	71 of 6338 genes, 1.1%	HMO1,XRN1,SUB1,TAF14,NHP6A
746	conjugation	5 out of 153 genes, 3.3%	125 of 6338 genes, 2%	CMD1,RVS161,RSP5,SCP160,CHS5
51321	meiotic cell cycle	5 out of 153 genes, 3.3%	277 of 6338 genes, 4.4%	EMI2,SCP160,MSC3,CHS5,BFR1
45333	cellular respiration	5 out of 153 genes, 3.3%	89 of 6338 genes, 1.4%	QCR7,YMR31,MNP1,KGD1,PUF3
6360	transcription from RNA polymerase I promoter	5 out of 153 genes, 3.3%	64 of 6338 genes, 1.0%	HMO1,SPT4,SPT5,RPB8,RPC40
15931	nucleobase-containing compound transport	5 out of 153 genes, 3.3%	122 of 6338 genes, 1.9%	YRA1,NPL3,THO1,RSP5,RPS2
51186	cofactor metabolic process	5 out of 153 genes, 3.3%	135 of 6338 genes, 2.1%	GPD1,MDH3,RSP5,ADE3,ABZ2
9408	response to heat	5 out of 153 genes, 3.3%	69 of 6338 genes, 1.1%	HSP26,MDJ1,PIL1,YAP1,LSP1
42221	response to chemical	4 out of 153 genes, 2.6%	392 of 6338 genes, 6.2%	RLI1,RSP5,SCP160,YAP1
33043	regulation of organelle organization	4 out of 153 genes, 2.6%	279 of 6338 genes, 4.4%	AIM3,RSP5,BFR1,HHO1
6629	lipid metabolic process	4 out of 153 genes, 2.6%	276 of 6338 genes, 4.4%	CMD1,MDH3,RSP5,FAS2
6310	DNA recombination	4 out of 153 genes, 2.6%	175 of 6338 genes, 2.8%	VMA1,MGM101,MSC3,HHO1
70271	protein complex biogenesis	4 out of 153 genes, 2.6%	331 of 6338 genes, 5.2%	AIM3,QCR7,XRN1,PET191
6383	transcription from RNA polymerase III promoter	4 out of 153 genes, 2.6%	40 of 6338 genes, 0.6%	SUB1,RPB8,NHP6A,RPC40
32787	monocarboxylic acid metabolic process	4 out of 153 genes, 2.6%	125 of 6338 genes, 2%	GLK1,MDH3,RSP5,FAS2
278	mitotic cell cycle	4 out of 153 genes, 2.6%	320 of 6338 genes, 5.0%	PIN4,XRN1,CHS5,BFR1
6418	tRNA aminoacylation for protein translation	4 out of 153 genes, 2.6%	36 of 6338 genes, 0.6%	KRS1,DED81,DPS1,HTS1
9451	RNA modification	3 out of 153 genes, 2%	169 of 6338 genes, 2.7%	NHP2,GAR1,CBF5
51726	regulation of cell cycle	3 out of 153 genes, 2%	192 of 6338 genes, 3.0%	XRN1,CDC33,BFR1
55085	transmembrane transport	3 out of 153 genes, 2%	227 of 6338 genes, 3.6%	TIM9,TIM10,ATP15
6605	protein targeting	3 out of 153 genes, 2%	278 of 6338 genes, 4.4%	CMD1,TIM9,TIM10
18193	peptidyl-amino acid modification	3 out of 153 genes, 2%	135 of 6338 genes, 2.1%	SDC1,DYS1,TAF14
6970	response to osmotic stress	3 out of 153 genes, 2%	91 of 6338 genes, 1.4%	RVS161,GPD1,SUB1
6457	protein folding	3 out of 153 genes, 2%	94 of 6338 genes, 1.5%	HSP26,MDJ1,ZUO1
51052	regulation of DNA metabolic process	3 out of 153 genes, 2%	102 of 6338 genes, 1.6%	SPT4,SPT5,HHO1
7059	chromosome segregation	3 out of 153 genes, 2%	187 of 6338 genes, 3%	PAT1,SPT4,SCP160
48193	Golgi vesicle transport	3 out of 153 genes, 2%	190 of 6338 genes, 3%	GLO3,ENT3,CHS5
48285	organelle fission	3 out of 153 genes, 2%	285 of 6338 genes, 4.5%	SCP160,MSC3,BFR1
70647	protein modification by small protein conjugation or removal	3 out of 153 genes, 2%	169 of 6338 genes, 2.7%	RSP5,RPL40A,RPL40B
5975	carbohydrate metabolic process	2 out of 153 genes, 1.3%	257 of 6338 genes, 4.1%	GLK1,CHS5
6353	DNA-templated transcription, termination	2 out of 153 genes, 1.3%	43 of 6338 genes, 0.7%	NPL3,SUB1
31399	regulation of protein modification process	2 out of 153 genes, 1.3%	94 of 6338 genes, 1.5%	PIL1,LSP1
16570	histone modification	2 out of 153 genes, 1.3%	111 of 6338 genes, 1.8%	SDC1,TAF14
6468	protein phosphorylation	2 out of 153 genes, 1.3%	188 of 6338 genes, 3%	PIL1,LSP1
16197	endosomal transport	2 out of 153 genes, 1.3%	88 of 6338 genes, 1.4%	RSP5,ENT3
6979	response to oxidative stress	2 out of 153 genes, 1.3%	99 of 6338 genes, 1.6%	RLI1,YAP1
910	cytokinesis	2 out of 153 genes, 1.3%	81 of 6338 genes, 1.3%	MLC1,CHS5
71554	cell wall organization or biogenesis	2 out of 153 genes, 1.3%	199 of 6338 genes, 3.1%	ECM33,CHS5
7033	vacuole organization	2 out of 153 genes, 1.3%	77 of 6338 genes, 1.2%	CMD1,GVP36
43934	sporulation	2 out of 153 genes, 1.3%	132 of 6338 genes, 2.1%	EMI2,CHS5
51603	proteolysis involved in cellular protein catabolic process	2 out of 153 genes, 1.3%	234 of 6338 genes, 3.7%	RSP5,MDJ1
51049	regulation of transport	2 out of 153 genes, 1.3%	89 of 6338 genes, 1.4%	RSP5,WHI3
23052	signaling	2 out of 153 genes, 1.3%	239 of 6338 genes, 3.8%	SCP160,STM1
32200	telomere organization	2 out of 153 genes, 1.3%	76 of 6338 genes, 1.2%	HEK2,STM1
6869	lipid transport	1 out of 153 genes, 0.7%	57 of 6338 genes, 0.9%	OSH2
6997	nucleus organization	1 out of 153 genes, 0.7%	64 of 6338 genes, 1.0%	CMD1
902	cell morphogenesis	1 out of 153 genes, 0.7%	29 of 6338 genes, 0.5%	RSP5
10324	membrane invagination	1 out of 153 genes, 0.7%	43 of 6338 genes, 0.7%	CMD1
6260	DNA replication	1 out of 153 genes, 0.7%	152 of 6338 genes, 2.4%	HEK2
7114	cell budding	1 out of 153 genes, 0.7%	61 of 6338 genes, 1%	CMD1
6873	cellular ion homeostasis	1 out of 153 genes, 0.7%	125 of 6338 genes, 2%	VMA1
6887	exocytosis	1 out of 153 genes, 0.7%	48 of 6338 genes, 0.8%	OSH2
43144	snoRNA processing	1 out of 153 genes, 0.7%	43 of 6338 genes, 0.7%	CBF5
42594	response to starvation	1 out of 153 genes, 0.7%	101 of 6338 genes, 1.6%	RVS161
8213	protein alkylation	1 out of 153 genes, 0.7%	49 of 6338 genes, 0.8%	SDC1
16050	vesicle organization	1 out of 153 genes, 0.7%	72 of 6338 genes, 1.1%	GLO3
8033	tRNA processing	1 out of 153 genes, 0.7%	105 of 6338 genes, 1.7%	RSP5
6811	ion transport	1 out of 153 genes, 0.7%	236 of 6338 genes, 3.7%	ATP15
7124	pseudohyphal growth	1 out of 153 genes, 0.7%	75 of 6338 genes, 1.2%	WHI3
8643	carbohydrate transport	1 out of 153 genes, 0.7%	33 of 6338 genes, 0.5%	GLK1
43543	protein acylation	1 out of 153 genes, 0.7%	66 of 6338 genes, 1.0%	TAF14
1403	invasive growth in response to glucose limitation	1 out of 153 genes, 0.7%	60 of 6338 genes, 0.9%	WHI3
6766	vitamin metabolic process	1 out of 153 genes, 0.7%	44 of 6338 genes, 0.7%	ABZ2
48284	organelle fusion	1 out of 153 genes, 0.7%	88 of 6338 genes, 1.4%	CMD1
61025	membrane fusion	1 out of 153 genes, 0.7%	76 of 6338 genes, 1.2%	CMD1
7031	peroxisome organization	0 out of 153 genes, 0%	68 of 6338 genes, 1.1%	none
6486	protein glycosylation	0 out of 153 genes, 0%	63 of 6338 genes, 1%	none
6470	protein dephosphorylation	0 out of 153 genes, 0%	43 of 6338 genes, 0.7%	none
9311	oligosaccharide metabolic process	0 out of 153 genes, 0%	35 of 6338 genes, 0.6%	none
6865	amino acid transport	0 out of 153 genes, 0%	40 of 6338 genes, 0.6%	none
51604	protein maturation	0 out of 153 genes, 0%	16 of 6338 genes, 0.3%	none
32196	transposition	0 out of 153 genes, 0%	110 of 6338 genes, 1.7%	none
48308	organelle inheritance	0 out of 153 genes, 0%	57 of 6338 genes, 0.9%	none
6497	protein lipidation	0 out of 153 genes, 0%	44 of 6338 genes, 0.7%	none
other	other	6 out of 153 genes, 3.9%		WHI4,TMA20,ISD11,LSB3,SGN1,RRB1

## Sheet: Yeast GO-Slim Function
GOID	GO term	Frequency	Genome Frequency	Gene(s)
3723	RNA binding	56 out of 153 genes, 36.6%	840 of 6338 genes, 13.3%	FUN12,HEK2,PIN4,HSP26,RPG1,SRO9,PAT1,MDH3,DHH1,VMA1,NHP2,WHI4,KRS1,YRA1,TIF35,NPL3,SNU13,TMA20,GCD11,THO1,LSM5,TIF4632,RPS2,XRN1,YGR054W,TIF4631,PBP1,SBP1,NAM8,GAR1,IMD2,RPL16A,SGN1,SCP160,LSM1,EAP1,PUF3,DPS1,CBF5,HCR1,SPT5,PSP2,IMD4,CLU1,TIF34,RRP5,PUB1,WHI3,CDC33,RPB2,BFR1,DED1,RPS9A,DBP1,SUI3,HTS1
3729	mRNA binding	37 out of 153 genes, 24.2%	172 of 6338 genes, 2.7%	HEK2,PIN4,HSP26,RPG1,SRO9,PAT1,MDH3,DHH1,VMA1,KRS1,NPL3,TIF4632,XRN1,YGR054W,TIF4631,PBP1,SBP1,NAM8,IMD2,SCP160,LSM1,EAP1,PUF3,CBF5,SPT5,PSP2,IMD4,CLU1,RRP5,PUB1,WHI3,RPB2,BFR1,DED1,DBP1,SUI3,HTS1
3735	structural constituent of ribosome	25 out of 153 genes, 16.3%	224 of 6338 genes, 3.5%	RPS11B,MRPL36,RPS11A,MRPL1,RPL37B,RPL22B,RPL29,YMR31,MNP1,RPS2,RPL11B,RPS23A,RSM27,RPL42B,RPL16A,RPL40A,RSM7,RPL40B,RPL10,RPL37A,RPL31B,RPL42A,RPS9A,RPL11A,RPS23B
5198	structural molecule activity	25 out of 153 genes, 16.3%	344 of 6338 genes, 5.4%	RPS11B,MRPL36,RPS11A,MRPL1,RPL37B,RPL22B,RPL29,YMR31,MNP1,RPS2,RPL11B,RPS23A,RSM27,RPL42B,RPL16A,RPL40A,RSM7,RPL40B,RPL10,RPL37A,RPL31B,RPL42A,RPS9A,RPL11A,RPS23B
3674	molecular function unknown	20 out of 153 genes, 13.1%	1890 of 6338 genes, 29.8%	YAR075W,ECM33,AIM3,PBP4,PAR32,PAL1,EMI2,FMP52,LSB3,LSO2,HUA1,GVP36,PET191,HIT1,MRP8,MSC3,CHS5,RRB1,RRS1,RSA1
16740	transferase activity	16 out of 153 genes, 10.5%	827 of 6338 genes, 13.0%	SHM1,GLK1,LYS21,RPO21,LYS20,HPT1,SDC1,ISD11,RSP5,CEG1,DYS1,ILV2,RPB2,RPB8,FAS2,RPC40
16787	hydrolase activity	14 out of 153 genes, 9.2%	864 of 6338 genes, 13.6%	FUN12,DHH1,VMA1,RLI1,RVB1,XRN1,ADE3,HBS1,DBP2,DED1,DBP1,TAF14,CET1,ATP15
8135	translation factor activity, nucleic acid binding	11 out of 153 genes, 7.2%	42 of 6338 genes, 0.7%	FUN12,RPG1,TIF35,GCD11,TIF4632,YGR054W,TIF4631,HCR1,TIF34,CDC33,SUI3
43167	ion binding	10 out of 153 genes, 6.5%	176 of 6338 genes, 2.8%	FUN12,CMD1,OSH2,RLI1,GCD11,RSP5,ENT3,ILV2,CDC33,NOG1
16491	oxidoreductase activity	9 out of 153 genes, 5.9%	279 of 6338 genes, 4.4%	GPD1,MDH3,QCR7,YMR31,ADE3,IMD2,KGD1,IMD4,FAS2
3677	DNA binding	9 out of 153 genes, 5.9%	379 of 6338 genes, 6%	HMO1,THO1,SPT4,CRP1,MGM101,STM1,YAP1,HHO1,NHP6A
16887	ATPase activity	8 out of 153 genes, 5.2%	262 of 6338 genes, 4.1%	DHH1,VMA1,RLI1,RVB1,DBP2,DED1,TAF14,ATP15
8289	lipid binding	8 out of 153 genes, 5.2%	97 of 6338 genes, 1.5%	RVS161,OSH2,RVS167,RSP5,PIL1,ENT3,CDC33,LSP1
3682	chromatin binding	8 out of 153 genes, 5.2%	102 of 6338 genes, 1.6%	PAT1,DHH1,THO1,XRN1,IMD2,LSM1,HTZ1,NHP6A
51082	unfolded protein binding	6 out of 153 genes, 3.9%	67 of 6338 genes, 1.1%	HSP26,TIM9,MDJ1,ZUO1,TIM10,SSZ1
4386	helicase activity	5 out of 153 genes, 3.3%	86 of 6338 genes, 1.4%	DHH1,RVB1,DBP2,DED1,DBP1
988	protein binding transcription factor activity	5 out of 153 genes, 3.3%	125 of 6338 genes, 2%	SPT4,SPT5,SUB1,MBF1,TAF14
16874	ligase activity	5 out of 153 genes, 3.3%	101 of 6338 genes, 1.6%	KRS1,ADE3,DED81,DPS1,HTS1
16779	nucleotidyltransferase activity	5 out of 153 genes, 3.3%	120 of 6338 genes, 1.9%	RPO21,CEG1,RPB2,RPB8,RPC40
8092	cytoskeletal protein binding	3 out of 153 genes, 2%	66 of 6338 genes, 1.0%	RVS161,RVS167,MLC1
30234	enzyme regulator activity	3 out of 153 genes, 2%	224 of 6338 genes, 3.5%	YRA1,GLO3,MDJ1
19843	rRNA binding	3 out of 153 genes, 2%	101 of 6338 genes, 1.6%	RPS2,SPT5,RPS9A
22857	transmembrane transporter activity	3 out of 153 genes, 2%	317 of 6338 genes, 5.0%	VMA1,QCR7,ATP15
19899	enzyme binding	2 out of 153 genes, 1.3%	64 of 6338 genes, 1.0%	NPL3,SPT5
8565	protein transporter activity	2 out of 153 genes, 1.3%	52 of 6338 genes, 0.8%	TIM9,TIM10
4518	nuclease activity	2 out of 153 genes, 1.3%	139 of 6338 genes, 2.2%	VMA1,XRN1
1071	nucleic acid binding transcription factor activity	2 out of 153 genes, 1.3%	160 of 6338 genes, 2.5%	YAP1,TAF14
3924	GTPase activity	2 out of 153 genes, 1.3%	60 of 6338 genes, 0.9%	FUN12,HBS1
16853	isomerase activity	1 out of 153 genes, 0.7%	58 of 6338 genes, 0.9%	CBF5
32182	ubiquitin-like protein binding	1 out of 153 genes, 0.7%	43 of 6338 genes, 0.7%	RSP5
16301	kinase activity	1 out of 153 genes, 0.7%	197 of 6338 genes, 3.1%	GLK1
8168	methyltransferase activity	1 out of 153 genes, 0.7%	91 of 6338 genes, 1.4%	SDC1
16829	lyase activity	1 out of 153 genes, 0.7%	87 of 6338 genes, 1.4%	ABZ2
16757	transferase activity, transferring glycosyl groups	1 out of 153 genes, 0.7%	96 of 6338 genes, 1.5%	HPT1
8134	transcription factor binding	1 out of 153 genes, 0.7%	69 of 6338 genes, 1.1%	SPT5
16791	phosphatase activity	1 out of 153 genes, 0.7%	94 of 6338 genes, 1.5%	CET1
30674	protein binding, bridging	0 out of 153 genes, 0%	56 of 6338 genes, 0.9%	none
16798	hydrolase activity, acting on glycosyl bonds	0 out of 153 genes, 0%	46 of 6338 genes, 0.7%	none
8233	peptidase activity	0 out of 153 genes, 0%	137 of 6338 genes, 2.2%	none
4871	signal transducer activity	0 out of 153 genes, 0%	34 of 6338 genes, 0.5%	none
30533	triplet codon-amino acid adaptor activity	0 out of 153 genes, 0%	299 of 6338 genes, 4.7%	none
5085	guanyl-nucleotide exchange factor activity	0 out of 153 genes, 0%	41 of 6338 genes, 0.6%	none
30555	RNA modification guide activity	0 out of 153 genes, 0%	71 of 6338 genes, 1.1%	none
42393	histone binding	0 out of 153 genes, 0%	41 of 6338 genes, 0.6%	none
other	other	1 out of 153 genes, 0.7%		TIF6

## Sheet: Yeast GO-Slim Component
GOID	GO term	Frequency	Genome Frequency	Gene(s)
5737	cytoplasm	123 out of 153 genes, 80.4%	4021 of 6338 genes, 63.4%	FUN12,HEK2,PIN4,RPS11B,HSP26,ECM33,RPG1,AIM3,CMD1,MRPL36,SHM1,SRO9,GLK1,RVS161,PAT1,OSH2,GPD1,PBP4,MDH3,RPO21,DHH1,PAR32,LYS20,VMA1,WHI4,RPS11A,KRS1,RLI1,MRPL1,HMO1,PAL1,RVS167,HPT1,TIF35,NPL3,RPL37B,EMI2,QCR7,TIM9,FMP52,TMA20,GCD11,ISD11,GLO3,RSP5,MDJ1,RPL22B,LSB3,RPL29,YMR31,TIF4632,MNP1,RPS2,XRN1,YGR054W,RPL11B,PIL1,RPS23A,TIF4631,PBP1,ADE3,RSM27,HUA1,ZUO1,SBP1,TIM10,DED81,SSZ1,DYS1,NAM8,RPL42…
5634	nucleus	58 out of 153 genes, 37.9%	2165 of 6338 genes, 34.2%	HEK2,HSP26,PAT1,OSH2,GPD1,PBP4,LYS21,RPO21,LYS20,NHP2,RLI1,HMO1,RVB1,YRA1,HPT1,NPL3,SDC1,SNU13,THO1,RSP5,LSM5,CEG1,XRN1,SPT4,PBP1,ADE3,ZUO1,SBP1,NAM8,GAR1,CRP1,RPL40A,LSM1,HIT1,DPS1,CBF5,YAP1,SPT5,SUB1,RRB1,RRP5,PUB1,DBP2,HTZ1,CDC33,RPB2,DED1,RPB8,RRS1,MBF1,NOG1,HHO1,TAF14,RSA1,CET1,TIF6,NHP6A,RPC40
5739	mitochondrion	37 out of 153 genes, 24.2%	1160 of 6338 genes, 18.3%	FUN12,ECM33,MRPL36,SHM1,RPO21,LYS20,MRPL1,QCR7,TIM9,FMP52,ISD11,RSP5,MDJ1,LSB3,YMR31,MNP1,PIL1,TIF4631,PBP1,RSM27,ZUO1,TIM10,KGD1,PET191,RSM7,MGM101,RPL40B,PUF3,SPT5,ILV2,DBP2,RPB2,MBF1,LSP1,FAS2,ATP15,HTS1
5840	ribosome	31 out of 153 genes, 20.3%	349 of 6338 genes, 5.5%	FUN12,RPS11B,MRPL36,PAT1,RPS11A,RLI1,MRPL1,RPL37B,TMA20,RPL22B,RPL29,YMR31,RPS2,YGR054W,RPL11B,RPS23A,RSM27,ZUO1,RPL42B,RPL16A,RPL40A,RSM7,RPL40B,RPL10,RPL37A,RPL31B,RPL42A,CDC33,RPS9A,RPL11A,RPS23B
16020	membrane	23 out of 153 genes, 15.0%	1611 of 6338 genes, 25.4%	ECM33,AIM3,GLK1,RVS161,OSH2,VMA1,QCR7,TIM9,FMP52,ISD11,GLO3,RSP5,MDJ1,PIL1,TIM10,GVP36,SCP160,PET191,ENT3,PUF3,BFR1,LSP1,ATP15
5730	nucleolus	15 out of 153 genes, 9.8%	328 of 6338 genes, 5.2%	NHP2,HMO1,SNU13,LSM5,ZUO1,SBP1,GAR1,CBF5,RRB1,RRP5,RPB8,RRS1,NOG1,TIF6,RPC40
5740	mitochondrial envelope	11 out of 153 genes, 7.2%	354 of 6338 genes, 5.6%	QCR7,TIM9,FMP52,ISD11,MDJ1,PIL1,TIM10,PET191,PUF3,LSP1,ATP15
5694	chromosome	10 out of 153 genes, 6.5%	374 of 6338 genes, 5.9%	HEK2,PAT1,HMO1,RVB1,SPT4,IMD2,SPT5,HTZ1,HHO1,TAF14
30427	site of polarized growth	9 out of 153 genes, 5.9%	247 of 6338 genes, 3.9%	CMD1,RVS161,OSH2,PAL1,RVS167,RSP5,LSB3,MLC1,CHS5
12505	endomembrane system	9 out of 153 genes, 5.9%	790 of 6338 genes, 12.5%	OSH2,FMP52,GLO3,RSP5,GVP36,SCP160,ENT3,CHS5,BFR1
5938	cell cortex	6 out of 153 genes, 3.9%	146 of 6338 genes, 2.3%	AIM3,RVS161,OSH2,PAL1,RVS167,ENT3
5856	cytoskeleton	6 out of 153 genes, 3.9%	204 of 6338 genes, 3.2%	AIM3,CMD1,RVS161,RVS167,MLC1,ENT3
5886	plasma membrane	6 out of 153 genes, 3.9%	390 of 6338 genes, 6.2%	ECM33,GLK1,OSH2,RSP5,PIL1,LSP1
5933	cellular bud	6 out of 153 genes, 3.9%	207 of 6338 genes, 3.3%	CMD1,OSH2,PAL1,RSP5,LSB3,MLC1
5783	endoplasmic reticulum	4 out of 153 genes, 2.6%	409 of 6338 genes, 6.5%	OSH2,FMP52,SCP160,BFR1
5794	Golgi apparatus	4 out of 153 genes, 2.6%	196 of 6338 genes, 3.1%	GLO3,RSP5,GVP36,CHS5
5575	cellular component unknown	3 out of 153 genes, 2%	692 of 6338 genes, 10.9%	YAR075W,LSO2,MSC3
16023	cytoplasmic membrane-bounded vesicle	3 out of 153 genes, 2%	107 of 6338 genes, 1.7%	GLO3,ENT3,CHS5
5777	peroxisome	2 out of 153 genes, 1.3%	71 of 6338 genes, 1.1%	GPD1,MDH3
5815	microtubule organizing center	1 out of 153 genes, 0.7%	71 of 6338 genes, 1.1%	CMD1
5773	vacuole	1 out of 153 genes, 0.7%	274 of 6338 genes, 4.3%	VMA1
5618	cell wall	1 out of 153 genes, 0.7%	96 of 6338 genes, 1.5%	ECM33
5576	extracellular region	0 out of 153 genes, 0%	28 of 6338 genes, 0.4%	none
other	other	1 out of 153 genes, 0.7%		SRO9

## Sheet: Gene to Process Map
Gene	GO
YAL035W	formation of translation initiation complex
YAL035W	GTP catabolic process
YAL035W	maturation of SSU-rRNA from tricistronic rRNA transcript (SSU-rRNA, 5.8S rRNA, LSU-rRNA)
YAL035W	regulation of translational initiation
YAL035W	translation
YAL035W	translational initiation
YBL032W	chromatin modification
YBL032W	intracellular mRNA localization
YBL032W	mRNA stabilization
YBL032W	mRNA transport
YBL032W	regulation of translation
YBL032W	telomere maintenance via telomerase
YBL032W	transport
YBL051C	DNA damage checkpoint
YBL051C	G2/M transition of mitotic cell cycle
YBR048W	cytoplasmic translation
YBR048W	maturation of SSU-rRNA from tricistronic rRNA transcript (SSU-rRNA, 5.8S rRNA, LSU-rRNA)
YBR048W	ribosomal small subunit assembly
YBR048W	translation
YBR072W	cellular response to heat
YBR072W	protein folding
YBR072W	response to stress
YBR078W	fungal-type cell wall organization
YBR079C	formation of translation preinitiation complex
YBR079C	regulation of translational initiation
YBR079C	translation
YBR079C	translational initiation
YBR079C	translation reinitiation
YBR108W	actin cortical patch assembly
YBR109C	cell budding
YBR109C	cytoskeleton organization
YBR109C	karyogamy involved in conjugation with cellular fusion
YBR109C	microautophagy
YBR109C	NLS-bearing protein import into nucleus
YBR109C	phosphatidylinositol biosynthetic process
YBR109C	receptor-mediated endocytosis
YBR109C	spindle pole body organization
YBR109C	transcription factor import into nucleus
YBR109C	vacuole fusion, non-autophagic
YBR122C	mitochondrial translation
YBR263W	glycine metabolic process
YBR263W	L-serine metabolic process
YBR263W	one-carbon metabolic process
YBR263W	serine family amino acid biosynthetic process
YBR263W	tetrahydrofolate interconversion
YCL037C	cytoplasmic translation
YCL040W	carbohydrate metabolic process
YCL040W	glucose 6-phosphate metabolic process
YCL040W	glucose import
YCL040W	glucose metabolic process
YCL040W	glycolysis
YCL040W	mannose metabolic process
YCL040W	phosphorylation
YCR009C	actin cortical patch localization
YCR009C	actin cytoskeleton organization
YCR009C	actin cytoskeleton reorganization
YCR009C	conjugation with cellular fusion
YCR009C	endocytosis
YCR009C	lipid tube assembly
YCR009C	response to osmotic stress
YCR009C	response to starvation
YCR077C	cell cycle
YCR077C	cell division
YCR077C	cytoplasmic mRNA processing body assembly
YCR077C	deadenylation-dependent decapping of nuclear-transcribed mRNA
YCR077C	formation of translation preinitiation complex
YCR077C	mRNA processing
YCR077C	negative regulation of translational initiation
YCR077C	regulation of translation
YCR077C	regulation of translational initiation
YDL019C	endocytosis
YDL019C	ER to Golgi ceramide transport
YDL019C	exocytosis
YDL019C	lipid transport
YDL019C	maintenance of cell polarity
YDL019C	sterol transport
YDL019C	transport
YDL022W	carbohydrate metabolic process
YDL022W	glycerol-3-phosphate catabolic process
YDL022W	glycerol-3-phosphate metabolic process
YDL022W	intracellular accumulation of glycerol
YDL022W	NADH oxidation
YDL022W	oxidation-reduction process
YDL022W	response to stress
YDL053C	biological_process
YDL078C	carbohydrate metabolic process
YDL078C	cellular carbohydrate metabolic process
YDL078C	fatty acid beta-oxidation
YDL078C	glyoxylate cycle
YDL078C	malate metabolic process
YDL078C	NADH regeneration
YDL078C	oxidation-reduction process
YDL078C	tricarboxylic acid cycle
YDL131W	carboxylic acid metabolic process
YDL131W	cellular amino acid biosynthetic process
YDL131W	lysine biosynthetic process
YDL131W	lysine biosynthetic process via aminoadipic acid
YDL140C	transcription, DNA-templated
YDL140C	transcription from RNA polymerase II promoter
YDL140C	translesion synthesis
YDL160C	cytoplasmic mRNA processing body assembly
YDL160C	deadenylation-dependent decapping of nuclear-transcribed mRNA
YDL160C	mRNA processing
YDL160C	mRNA transport
YDL160C	negative regulation of translational elongation
YDL160C	regulation of translation
YDL160C	stress granule assembly
YDL160C	transport
YDL173W	biological_process
YDL182W	carboxylic acid metabolic process
YDL182W	cellular amino acid biosynthetic process
YDL182W	lysine biosynthetic process
YDL182W	lysine biosynthetic process via aminoadipic acid
YDL185W	ATP hydrolysis coupled proton transport
YDL185W	ATP metabolic process
YDL185W	cellular protein metabolic process
YDL185W	intein-mediated protein splicing
YDL185W	intron homing
YDL185W	ion transport
YDL185W	nucleic acid phosphodiester bond hydrolysis
YDL185W	protein splicing
YDL185W	proton transport
YDL185W	transport
YDL185W	vacuolar acidification
YDL208W	cleavage involved in rRNA processing
YDL208W	ribosome biogenesis
YDL208W	rRNA processing
YDL208W	rRNA pseudouridine synthesis
YDL208W	snRNA pseudouridine synthesis
YDL224C	regulation of cell size
YDR025W	cytoplasmic translation
YDR025W	maturation of SSU-rRNA from tricistronic rRNA transcript (SSU-rRNA, 5.8S rRNA, LSU-rRNA)
YDR025W	ribosomal small subunit assembly
YDR025W	translation
YDR037W	lysyl-tRNA aminoacylation
YDR037W	translation
YDR037W	tRNA aminoacylation for protein translation
YDR091C	ATP catabolic process
YDR091C	ribosomal large subunit biogenesis
YDR091C	ribosomal subunit export from nucleus
YDR091C	ribosome biogenesis
YDR091C	rRNA processing
YDR091C	translation
YDR091C	translational initiation
YDR091C	translational termination
YDR091C	transport
YDR116C	mitochondrial translation
YDR116C	translation
YDR174W	regulation of ribosomal protein gene transcription from RNA polymerase II promoter
YDR174W	regulation of transcription by chromatin organization
YDR174W	regulation of transcription, DNA-templated
YDR174W	regulation of transcription from RNA polymerase I promoter
YDR174W	transcription, DNA-templated
YDR190C	box C/D snoRNP assembly
YDR190C	chromatin modification
YDR190C	chromatin remodeling
YDR190C	DNA duplex unwinding
YDR190C	DNA repair
YDR190C	histone exchange
YDR190C	regulation of transcription, DNA-templated
YDR190C	regulation of transcription from RNA polymerase II promoter
YDR190C	response to DNA damage stimulus
YDR190C	transcription, DNA-templated
YDR348C	biological_process
YDR348C	endocytosis
YDR381W	mRNA export from nucleus
YDR381W	negative regulation of ATP-dependent RNA helicase activity
YDR381W	regulation of transcription, DNA-templated
YDR381W	transcription-coupled nucleotide-excision repair
YDR381W	transcription, DNA-templated
YDR388W	actin cortical patch localization
YDR388W	endocytosis
YDR388W	lipid tube assembly
YDR388W	vesicle-mediated transport
YDR399W	GMP salvage
YDR399W	IMP salvage
YDR399W	nucleoside metabolic process
YDR399W	purine ribonucleoside salvage
YDR429C	formation of translation preinitiation complex
YDR429C	regulation of translational initiation
YDR429C	translation
YDR429C	translational initiation
YDR429C	translation reinitiation
YDR432W	mRNA export from nucleus
YDR432W	mRNA splicing, via spliceosome
YDR432W	negative regulation of termination of RNA polymerase II transcription, poly(A)-coupled
YDR432W	negative regulation of translation
YDR432W	positive regulation of transcription elongation from RNA polymerase II promoter
YDR432W	ribosome biogenesis
YDR432W	rRNA processing
YDR432W	translational termination
YDR469W	chromatin silencing at telomere
YDR469W	histone H3-K4 methylation
YDR500C	cytoplasmic translation
YDR500C	translation
YDR516C	ascospore formation
YDR516C	carbohydrate metabolic process
YDR516C	glucose 6-phosphate metabolic process
YDR516C	glycolysis
YDR516C	phosphorylation
YDR516C	positive regulation of transcription from RNA polymerase II promoter
YDR516C	sporulation resulting in formation of a cellular spore
YDR529C	aerobic respiration
YDR529C	mitochondrial electron transport, ubiquinol to cytochrome c
YDR529C	mitochondrial respiratory chain complex III assembly
YDR529C	oxidation-reduction process
YEL020W-A	protein import into mitochondrial inner membrane
YEL020W-A	protein transport
YEL020W-A	transport
YEL026W	maturation of SSU-rRNA from tricistronic rRNA transcript (SSU-rRNA, 5.8S rRNA, LSU-rRNA)
YEL026W	mRNA processing
YEL026W	mRNA splicing, via spliceosome
YEL026W	ribosome biogenesis
YEL026W	RNA splicing
YEL026W	rRNA processing
YER004W	biological_process
YER007C-A	ribosome biogenesis
YER007C-A	translation
YER025W	formation of translation preinitiation complex
YER025W	GTP catabolic process
YER025W	positive regulation of translational fidelity
YER025W	translation
YER025W	translational initiation
YER048W-A	iron-sulfur cluster assembly
YER063W	poly(A)+ mRNA export from nucleus
YER063W	ribonucleoprotein complex assembly
YER063W	transcription, DNA-templated
YER122C	COPI coating of Golgi vesicle
YER122C	ER to Golgi vesicle-mediated transport
YER122C	positive regulation of GTPase activity
YER122C	protein transport
YER122C	regulation of ARF GTPase activity
YER122C	retrograde vesicle-mediated transport, Golgi to ER
YER122C	transport
YER125W	cellular response to UV
YER125W	chromatin assembly or disassembly
YER125W	late endosome to vacuole transport via multivesicular body sorting pathway
YER125W	mitochondrion organization
YER125W	positive regulation of endocytosis
YER125W	positive regulation of fatty acid biosynthetic process
YER125W	positive regulation of receptor-mediated endocytosis
YER125W	positive regulation of transcription from RNA polymerase II promoter
YER125W	proteasome-mediated ubiquitin-dependent protein catabolic process
YER125W	protein autoubiquitination
YER125W	protein monoubiquitination
YER125W	protein polyubiquitination
YER125W	protein ubiquitination
YER125W	protein ubiquitination involved in ubiquitin-dependent protein catabolic process
YER125W	regulation of actin cytoskeleton organization
YER125W	regulation of dolichol biosynthetic process
YER125W	regulation of ergosterol biosynthetic process
YER125W	regulation of mRNA export from nucleus
YER125W	regulation of multivesicular body size
YER125W	regulation of nitrogen utilization
YER125W	regulation of phosphate metabolic process
YER125W	regulation of protein localization
YER125W	regulation of ribosomal large subunit export from nucleus
YER125W	regulation of rRNA processing
YER125W	regulation of tRNA export from nucleus
YER125W	regulation of tRNA processing
YER125W	regulation of ubiquinone biosynthetic process
YER125W	response to drug
YER125W	ribophagy
YER125W	ubiquitin-dependent endocytosis
YER125W	ubiquitin-dependent protein catabolic process via the multivesicular body sorting pathway
YER146W	mRNA processing
YER146W	mRNA splicing, via spliceosome
YER146W	nuclear-transcribed mRNA catabolic process
YER146W	RNA splicing
YER146W	rRNA processing
YER146W	tRNA processing
YFL016C	'de novo' protein folding
YFL016C	misfolded or incompletely synthesized protein catabolic process
YFL016C	mitochondrial genome maintenance
YFL016C	protein folding
YFL016C	protein refolding
YFL016C	response to heat
YFL016C	response to stress
YFL034C-A	cytoplasmic translation
YFL034C-A	translation
YFR024C-A	actin cortical patch localization
YFR032C-A	cytoplasmic translation
YFR032C-A	translation
YFR049W	cytoplasmic translation
YGL049C	regulation of translation
YGL049C	stress granule assembly
YGL049C	translation
YGL049C	translational initiation
YGL068W	aerobic respiration
YGL068W	translation
YGL106W	cell cycle
YGL106W	cell division
YGL106W	cytokinesis, actomyosin contractile ring assembly
YGL106W	protein localization
YGL106W	vesicle targeting
YGL123W	positive regulation of translational fidelity
YGL123W	ribosome biogenesis
YGL123W	rRNA export from nucleus
YGL123W	rRNA processing
YGL123W	translation
YGL130W	7-methylguanosine mRNA capping
YGL130W	mRNA processing
YGL130W	positive regulation of transcription from RNA polymerase II promoter
YGL173C	karyogamy
YGL173C	nonfunctional rRNA decay
YGL173C	nuclear-transcribed mRNA catabolic process
YGL173C	nuclear-transcribed mRNA catabolic process, nonsense-mediated decay
YGL173C	nucleic acid phosphodiester bond hydrolysis
YGL173C	rRNA processing
YGL173C	traversing start control point of mitotic cell cycle
YGR054W	regulation of translation
YGR054W	translation
YGR054W	translational initiation
YGR063C	7-methylguanosine mRNA capping
YGR063C	chromatin organization
YGR063C	chromatin silencing
YGR063C	chromosome segregation
YGR063C	intracellular mRNA localization
YGR063C	mRNA processing
YGR063C	mRNA splicing, via spliceosome
YGR063C	negative regulation of transcription elongation from RNA polymerase I promoter
YGR063C	positive regulation of DNA-templated transcription, elongation
YGR063C	positive regulation of transcription elongation from RNA polymerase II promoter
YGR063C	positive regulation of transcription elongation from RNA polymerase I promoter
YGR063C	regulation of rRNA processing
YGR063C	regulation of transcription-coupled nucleotide-excision repair
YGR063C	regulation of transcription, DNA-templated
YGR063C	transcription, DNA-templated
YGR085C	cytoplasmic translation
YGR085C	ribosomal large subunit assembly
YGR085C	translation
YGR086C	eisosome assembly
YGR086C	endocytosis
YGR086C	negative regulation of protein kinase activity
YGR086C	protein localization
YGR086C	response to heat
YGR118W	maturation of SSU-rRNA from tricistronic rRNA transcript (SSU-rRNA, 5.8S rRNA, LSU-rRNA)
YGR118W	regulation of translational fidelity
YGR118W	translation
YGR162W	regulation of translation
YGR162W	ribosomal large subunit biogenesis
YGR162W	stress granule assembly
YGR162W	translation
YGR162W	translational initiation
YGR169C-A	biological_process
YGR178C	mRNA polyadenylation
YGR178C	positive regulation of translation
YGR178C	stress granule assembly
YGR204W	cellular amino acid biosynthetic process
YGR204W	folic acid-containing compound biosynthetic process
YGR204W	folic acid-containing compound metabolic process
YGR204W	histidine biosynthetic process
YGR204W	metabolic process
YGR204W	methionine biosynthetic process
YGR204W	one-carbon metabolic process
YGR204W	oxidation-reduction process
YGR204W	purine nucleobase biosynthetic process
YGR204W	purine nucleotide biosynthetic process
YGR204W	tetrahydrofolate interconversion
YGR215W	mitochondrial translation
YGR268C	biological_process
YGR285C	protein folding
YGR285C	regulation of translational fidelity
YGR285C	ribosomal subunit export from nucleus
YGR285C	rRNA processing
YHL034C	negative regulation of translation
YHL034C	negative regulation of translation in response to stress
YHL034C	response to stress
YHR005C-A	protein import into mitochondrial inner membrane
YHR005C-A	protein transport
YHR005C-A	transport
YHR019C	asparaginyl-tRNA aminoacylation
YHR019C	translation
YHR019C	tRNA aminoacylation for protein translation
YHR064C	cytoplasmic translation
YHR064C	regulation of translational fidelity
YHR064C	rRNA processing
YHR068W	deoxyhypusine biosynthetic process from spermidine
YHR068W	peptidyl-lysine modification to hypusine
YHR086W	mRNA processing
YHR086W	mRNA splice site selection
YHR086W	mRNA splicing, via spliceosome
YHR086W	positive regulation of mRNA splicing, via spliceosome
YHR089C	pseudouridine synthesis
YHR089C	ribosome biogenesis
YHR089C	rRNA processing
YHR089C	snRNA pseudouridine synthesis
YHR141C	cytoplasmic translation
YHR141C	response to antibiotic
YHR141C	response to cycloheximide
YHR141C	translation
YHR146W	biological_process
YHR216W	GMP biosynthetic process
YHR216W	GTP biosynthetic process
YHR216W	oxidation-reduction process
YHR216W	purine nucleotide biosynthetic process
YIL041W	endocytosis
YIL041W	establishment or maintenance of actin cytoskeleton polarity
YIL041W	vacuole organization
YIL125W	2-oxoglutarate metabolic process
YIL125W	metabolic process
YIL125W	oxidation-reduction process
YIL125W	tricarboxylic acid cycle
YIL133C	cytoplasmic translation
YIL133C	translation
YIL148W	cytoplasmic translation
YIL148W	DNA repair
YIL148W	protein ubiquitination
YIL148W	response to DNA damage stimulus
YIL148W	ribosome biogenesis
YIL148W	translation
YIR001C	mRNA metabolic process
YJL080C	chromatin silencing at silent mating-type cassette
YJL080C	chromatin silencing at telomere
YJL080C	chromosome segregation
YJL080C	intracellular mRNA localization
YJL080C	meiotic telomere clustering
YJL080C	pheromone-dependent signal transduction involved in conjugation with cellular fusion
YJL124C	deadenylation-dependent decapping of nuclear-transcribed mRNA
YJL124C	mRNA processing
YJL124C	nuclear-transcribed mRNA catabolic process, deadenylation-dependent decay
YJR034W	mitochondrial respiratory chain complex IV assembly
YJR055W	biological_process
YJR113C	mitochondrial translation
YJR113C	translation
YJR125C	actin cortical patch assembly
YJR125C	actin filament organization
YJR125C	early endosome to Golgi transport
YJR125C	endocytosis
YJR125C	Golgi to endosome transport
YJR125C	late endosome to vacuole transport via multivesicular body sorting pathway
YJR125C	protein transport
YJR125C	transport
YJR144W	DNA repair
YJR144W	DNA strand renaturation
YJR144W	interstrand cross-link repair
YJR144W	mitochondrial genome maintenance
YJR144W	recombinational repair
YJR144W	response to DNA damage stimulus
YKL142W	biological_process
YKL204W	deadenylation-dependent decapping of nuclear-transcribed mRNA
YKL204W	mRNA catabolic process
YKL204W	negative regulation of translation
YKL204W	regulation of growth
YKL204W	regulation of translation
YKR084C	GTP catabolic process
YKR084C	nonfunctional rRNA decay
YKR084C	nuclear-transcribed mRNA catabolic process, no-go decay
YKR084C	regulation of translation
YKR084C	ribosome disassembly
YKR084C	translation
YKR084C	translational elongation
YKR094C	cytoplasmic translation
YKR094C	DNA repair
YKR094C	protein ubiquitination
YKR094C	response to DNA damage stimulus
YKR094C	ribosome biogenesis
YKR094C	translation
YLL013C	aerobic respiration
YLL013C	intracellular mRNA localization
YLL013C	mitochondrion localization
YLL013C	mitochondrion organization
YLL013C	nuclear-transcribed mRNA catabolic process
YLL013C	nuclear-transcribed mRNA catabolic process, deadenylation-dependent decay
YLL018C	aspartyl-tRNA aminoacylation
YLL018C	translation
YLL018C	tRNA aminoacylation for protein translation
YLR075W	cytoplasmic translation
YLR075W	ribosomal large subunit assembly
YLR075W	translation
YLR075W	translational termination
YLR150W	negative regulation of apoptotic process
YLR150W	regulation of translational initiation in response to stress
YLR150W	telomere maintenance
YLR150W	TOR signaling
YLR150W	translational elongation
YLR175W	box H/ACA snoRNA 3'-end processing
YLR175W	cell cycle
YLR175W	cell division
YLR175W	mitosis
YLR175W	pseudouridine synthesis
YLR175W	ribosome biogenesis
YLR175W	RNA modification
YLR175W	RNA processing
YLR175W	rRNA processing
YLR175W	rRNA pseudouridine synthesis
YLR175W	snRNA pseudouridine synthesis
YLR185W	cytoplasmic translation
YLR185W	translation
YLR192C	cytoplasmic translation
YLR192C	formation of translation preinitiation complex
YLR192C	maturation of SSU-rRNA from tricistronic rRNA transcript (SSU-rRNA, 5.8S rRNA, LSU-rRNA)
YLR192C	regulation of translational initiation
YLR192C	translation
YLR192C	translational initiation
YLR219W	DNA recombination
YLR219W	meiosis
YLR219W	reciprocal meiotic recombination
YLR330W	ascospore wall assembly
YLR330W	cellular bud site selection
YLR330W	cell wall chitin catabolic process
YLR330W	conjugation with cellular fusion
YLR330W	Golgi to plasma membrane transport
YLR330W	protein transport
YLR330W	regulation of transcription, DNA-templated
YLR330W	transport
YLR406C	cytoplasmic translation
YLR406C	regulation of translational fidelity
YLR406C	translation
YML007W	positive regulation of transcription from RNA polymerase II promoter in response to arsenic-containing substance
YML007W	regulation of transcription, DNA-templated
YML007W	regulation of transcription from RNA polymerase II promoter in response to oxidative stress
YML007W	response to cadmium ion
YML007W	response to drug
YML007W	response to heat
YML007W	response to metal ion
YML007W	response to singlet oxygen
YML007W	transcription, DNA-templated
YML010W	7-methylguanosine mRNA capping
YML010W	intracellular mRNA localization
YML010W	mRNA processing
YML010W	mRNA splicing, via spliceosome
YML010W	negative regulation of transcription elongation from RNA polymerase I promoter
YML010W	positive regulation of transcription elongation from RNA polymerase II promoter
YML010W	positive regulation of transcription elongation from RNA polymerase I promoter
YML010W	regulation of DNA-templated transcription, elongation
YML010W	regulation of rRNA processing
YML010W	regulation of transcription-coupled nucleotide-excision repair
YML010W	regulation of transcription, DNA-templated
YML010W	regulation of transcription from RNA polymerase II promoter
YML010W	transcription, DNA-templated
YML017W	biological_process
YML056C	biological_process
YML056C	GMP biosynthetic process
YML056C	oxidation-reduction process
YML056C	purine nucleotide biosynthetic process
YMR012W	intracellular distribution of mitochondria
YMR012W	mitochondrion organization
YMR012W	translational initiation
YMR039C	double-strand break repair via nonhomologous end joining
YMR039C	hyperosmotic response
YMR039C	positive regulation of transcription elongation from RNA polymerase II promoter
YMR039C	positive regulation of transcription from RNA polymerase III promoter
YMR039C	positive regulation of transcription from RNA polymerase II promoter
YMR039C	regulation of transcription, DNA-templated
YMR039C	regulation of transcription from RNA polymerase II promoter
YMR039C	regulation of transcription from RNA polymerase II promoter in response to stress
YMR039C	RNA polymerase III transcriptional preinitiation complex assembly
YMR039C	termination of RNA polymerase II transcription
YMR039C	transcription, DNA-templated
YMR108W	branched-chain amino acid biosynthetic process
YMR108W	cellular amino acid biosynthetic process
YMR108W	isoleucine biosynthetic process
YMR108W	valine biosynthetic process
YMR131C	ribosome biogenesis
YMR131C	rRNA processing
YMR146C	formation of translation preinitiation complex
YMR146C	regulation of translational initiation
YMR146C	translation
YMR146C	translational initiation
YMR146C	translation reinitiation
YMR229C	endonucleolytic cleavage in 5'-ETS of tricistronic rRNA transcript (SSU-rRNA, 5.8S rRNA, LSU-rRNA)
YMR229C	endonucleolytic cleavage in ITS1 to separate SSU-rRNA from 5.8S rRNA and LSU-rRNA from tricistronic rRNA transcript (SSU-rRNA, 5.8S rRNA, LSU-rRNA)
YMR229C	endonucleolytic cleavage in ITS1 upstream of 5.8S rRNA from tricistronic rRNA transcript (SSU-rRNA, 5.8S rRNA, LSU-rRNA)
YMR229C	endonucleolytic cleavage to generate mature 5'-end of SSU-rRNA from (SSU-rRNA, 5.8S rRNA, LSU-rRNA)
YMR229C	ribosome biogenesis
YMR229C	RNA processing
YMR229C	rRNA processing
YMR289W	folic acid biosynthetic process
YMR289W	metabolic process
YMR289W	tetrahydrofolate biosynthetic process
YNL016W	nuclear-transcribed mRNA catabolic process, nonsense-mediated decay
YNL016W	regulation of mRNA stability
YNL016W	stress granule assembly
YNL112W	messenger ribonucleoprotein complex assembly
YNL112W	nuclear polyadenylation-dependent mRNA catabolic process
YNL112W	nuclear-transcribed mRNA catabolic process, nonsense-mediated decay
YNL112W	ribosome biogenesis
YNL112W	rRNA processing
YNL162W	cytoplasmic translation
YNL162W	response to antibiotic
YNL162W	response to cycloheximide
YNL162W	translation
YNL197C	cell cycle
YNL197C	cytoplasmic sequestering of protein
YNL197C	invasive growth in response to glucose limitation
YNL197C	pseudohyphal growth
YNL197C	regulation of cell size
YOL012C	chromatin modification
YOL012C	chromatin silencing at silent mating-type cassette
YOL012C	nuclear-transcribed mRNA catabolic process, non-stop decay
YOL012C	nucleosome assembly
YOL012C	regulation of transcription, DNA-templated
YOL012C	regulation of transcription from RNA polymerase II promoter
YOL012C	transcription, DNA-templated
YOL139C	nuclear-transcribed mRNA catabolic process, nonsense-mediated decay
YOL139C	regulation of cell cycle
YOL139C	regulation of translation
YOL139C	translation
YOL139C	translational initiation
YOR151C	transcription, DNA-templated
YOR151C	transcription from RNA polymerase II promoter
YOR198C	meiosis
YOR198C	mRNA metabolic process
YOR198C	regulation of mitosis
YOR204W	translation
YOR204W	translational initiation
YOR224C	transcription, DNA-templated
YOR224C	transcription from RNA polymerase III promoter
YOR224C	transcription from RNA polymerase II promoter
YOR224C	transcription from RNA polymerase I promoter
YOR224C	tRNA transcription from RNA polymerase III promoter
YOR294W	endonucleolytic cleavage in ITS1 to separate SSU-rRNA from 5.8S rRNA and LSU-rRNA from tricistronic rRNA transcript (SSU-rRNA, 5.8S rRNA, LSU-rRNA)
YOR294W	ribosomal large subunit biogenesis
YOR294W	ribosomal large subunit export from nucleus
YOR294W	ribosome biogenesis
YOR298C-A	positive regulation of transcription from RNA polymerase II promoter
YOR298C-A	regulation of transcription, DNA-templated
YOR298C-A	transcription, DNA-templated
YPL004C	endocytosis
YPL004C	negative regulation of protein kinase activity
YPL004C	response to heat
YPL081W	cytoplasmic translation
YPL081W	maturation of SSU-rRNA from tricistronic rRNA transcript (SSU-rRNA, 5.8S rRNA, LSU-rRNA)
YPL081W	ribosome biogenesis
YPL081W	rRNA processing
YPL081W	translation
YPL093W	ribosomal large subunit biogenesis
YPL093W	ribosomal subunit export from nucleus
YPL093W	ribosome biogenesis
YPL093W	rRNA processing
YPL119C	translation
YPL119C	translational initiation
YPL127C	negative regulation of chromatin silencing
YPL127C	negative regulation of DNA recombination
YPL127C	nucleosome assembly
YPL127C	regulation of transcription, DNA-templated
YPL129W	chromatin remodeling
YPL129W	histone acetylation
YPL129W	nucleosome mobilization
YPL129W	promoter clearance from RNA polymerase II promoter
YPL129W	regulation of transcription, DNA-templated
YPL129W	RNA polymerase II transcriptional preinitiation complex assembly
YPL129W	transcriptional start site selection at RNA polymerase II promoter
YPL129W	transcription, DNA-templated
YPL129W	transcription elongation from RNA polymerase II promoter
YPL129W	transcription from RNA polymerase II promoter
YPL129W	transcription initiation from RNA polymerase II promoter
YPL193W	ribosomal large subunit assembly
YPL193W	ribosome biogenesis
YPL228W	7-methylguanosine mRNA capping
YPL228W	mRNA processing
YPL228W	polynucleotide 5' dephosphorylation
YPL231W	fatty acid biosynthetic process
YPL231W	fatty acid metabolic process
YPL231W	lipid metabolic process
YPL231W	macromolecule biosynthetic process
YPL231W	metabolic process
YPL231W	oxidation-reduction process
YPL237W	formation of translation preinitiation complex
YPL237W	translation
YPL237W	translational initiation
YPL271W	ATP biosynthetic process
YPL271W	ATP synthesis coupled proton transport
YPL271W	ion transport
YPL271W	proton transport
YPL271W	transport
YPR016C	maturation of 5.8S rRNA from tricistronic rRNA transcript (SSU-rRNA, 5.8S rRNA, LSU-rRNA)
YPR016C	maturation of LSU-rRNA from tricistronic rRNA transcript (SSU-rRNA, 5.8S rRNA, LSU-rRNA)
YPR016C	mature ribosome assembly
YPR016C	ribosomal large subunit biogenesis
YPR016C	ribosomal subunit export from nucleus
YPR016C	ribosome biogenesis
YPR016C	rRNA processing
YPR016C	translation
YPR016C	translational initiation
YPR033C	histidyl-tRNA aminoacylation
YPR033C	mitochondrial translation
YPR033C	translation
YPR033C	tRNA aminoacylation for protein translation
YPR052C	chromatin remodeling
YPR052C	DNA repair
YPR052C	DNA replication-independent nucleosome organization
YPR052C	mismatch repair
YPR052C	regulation of transcription, DNA-templated
YPR052C	response to DNA damage stimulus
YPR052C	RNA polymerase III transcriptional preinitiation complex assembly
YPR052C	RNA polymerase II transcriptional preinitiation complex assembly
YPR052C	transcription, DNA-templated
YPR102C	cytoplasmic translation
YPR102C	ribosomal large subunit assembly
YPR102C	translation
YPR110C	transcription, DNA-templated
YPR110C	transcription from RNA polymerase I promoter
YPR110C	tRNA transcription from RNA polymerase III promoter
YPR132W	maturation of SSU-rRNA from tricistronic rRNA transcript (SSU-rRNA, 5.8S rRNA, LSU-rRNA)
YPR132W	regulation of translational fidelity
YPR132W	translation

## Sheet: Gene to Function Map
Gene	GO
YAL035W	GTP binding
YAL035W	GTPase activity
YAL035W	nucleotide binding
YAL035W	protein binding
YAL035W	ribosome binding
YAL035W	translation initiation factor activity
YAL035W	translation initiation factor binding
YBL032W	mRNA binding
YBL032W	RNA binding
YBL051C	nucleic acid binding
YBL051C	nucleotide binding
YBL051C	RNA binding
YBR048W	RNA binding
YBR048W	rRNA binding
YBR048W	structural constituent of ribosome
YBR072W	mRNA binding
YBR072W	unfolded protein binding
YBR079C	translation initiation factor activity
YBR109C	calcium ion binding
YBR109C	calcium-dependent protein binding
YBR109C	metal ion binding
YBR109C	protein binding
YBR122C	structural constituent of ribosome
YBR263W	catalytic activity
YBR263W	glycine hydroxymethyltransferase activity
YBR263W	pyridoxal phosphate binding
YBR263W	transferase activity
YCL037C	RNA binding
YCL040W	ATP binding
YCL040W	glucokinase activity
YCL040W	hexokinase activity
YCL040W	kinase activity
YCL040W	nucleotide binding
YCL040W	phosphotransferase activity, alcohol group as acceptor
YCL040W	transferase activity
YCR009C	cytoskeletal protein binding
YCR009C	lipid binding
YCR077C	RNA binding
YDL019C	1-phosphatidylinositol binding
YDL019C	lipid binding
YDL019C	oxysterol binding
YDL019C	phospholipid binding
YDL019C	sterol transporter activity
YDL022W	coenzyme binding
YDL022W	glycerol-3-phosphate dehydrogenase [NAD+] activity
YDL022W	NAD binding
YDL022W	oxidoreductase activity
YDL022W	oxidoreductase activity, acting on the CH-OH group of donors, NAD or NADP as acceptor
YDL022W	protein homodimerization activity
YDL078C	catalytic activity
YDL078C	L-malate dehydrogenase activity
YDL078C	malate dehydrogenase activity
YDL078C	mRNA binding
YDL078C	oxidoreductase activity
YDL078C	oxidoreductase activity, acting on the CH-OH group of donors, NAD or NADP as acceptor
YDL131W	catalytic activity
YDL131W	homocitrate synthase activity
YDL131W	transferase activity
YDL131W	transferase activity, transferring acyl groups, acyl groups converted into alkyl on transfer
YDL140C	DNA binding
YDL140C	DNA-directed RNA polymerase activity
YDL140C	metal ion binding
YDL140C	nucleotidyltransferase activity
YDL140C	RNA polymerase II activity
YDL140C	RNA-directed RNA polymerase activity
YDL140C	transferase activity
YDL160C	ATP binding
YDL160C	ATP-dependent helicase activity
YDL160C	ATP-dependent RNA helicase activity
YDL160C	helicase activity
YDL160C	hydrolase activity
YDL160C	nucleic acid binding
YDL160C	nucleotide binding
YDL160C	protein binding
YDL160C	RNA binding
YDL160C	translation regulator activity, nucleic acid binding
YDL182W	catalytic activity
YDL182W	homocitrate synthase activity
YDL182W	transferase activity
YDL182W	transferase activity, transferring acyl groups, acyl groups converted into alkyl on transfer
YDL185W	ATP binding
YDL185W	DNA binding
YDL185W	endodeoxyribonuclease activity
YDL185W	endonuclease activity
YDL185W	hydrolase activity
YDL185W	hydrolase activity, acting on acid anhydrides, catalyzing transmembrane movement of substances
YDL185W	nuclease activity
YDL185W	nucleotide binding
YDL185W	proton-transporting ATPase activity, rotational mechanism
YDL208W	RNA binding
YDL208W	snoRNA binding
YDL224C	nucleic acid binding
YDL224C	nucleotide binding
YDL224C	RNA binding
YDR025W	RNA binding
YDR025W	rRNA binding
YDR025W	structural constituent of ribosome
YDR037W	aminoacyl-tRNA ligase activity
YDR037W	ATP binding
YDR037W	ligase activity
YDR037W	lysine-tRNA ligase activity
YDR037W	nucleic acid binding
YDR037W	nucleotide binding
YDR091C	ATP binding
YDR091C	ATPase activity
YDR091C	iron ion binding
YDR091C	iron-sulfur cluster binding
YDR091C	nucleoside-triphosphatase activity
YDR091C	nucleotide binding
YDR091C	translation initiation factor activity
YDR116C	RNA binding
YDR116C	structural constituent of ribosome
YDR174W	DNA binding
YDR174W	DNA binding, bending
YDR174W	double-stranded DNA binding
YDR174W	four-way junction DNA binding
YDR190C	ATP binding
YDR190C	ATP-dependent 3'-5' DNA helicase activity
YDR190C	ATP-dependent 5'-3' DNA helicase activity
YDR190C	DNA helicase activity
YDR190C	helicase activity
YDR190C	hydrolase activity
YDR190C	nucleoside-triphosphatase activity
YDR190C	nucleotide binding
YDR381W	ATP-dependent RNA helicase inhibitor activity
YDR381W	nucleic acid binding
YDR381W	nucleotide binding
YDR381W	RNA binding
YDR388W	actin binding
YDR388W	cytoskeletal protein binding
YDR388W	lipid binding
YDR399W	guanine phosphoribosyltransferase activity
YDR399W	hypoxanthine phosphoribosyltransferase activity
YDR399W	metal ion binding
YDR399W	nucleotide binding
YDR399W	transferase activity
YDR399W	transferase activity, transferring glycosyl groups
YDR429C	nucleic acid binding
YDR429C	nucleotide binding
YDR429C	RNA binding
YDR429C	translation initiation factor activity
YDR432W	eukaryotic initiation factor 4G binding
YDR432W	mRNA binding
YDR432W	nucleic acid binding
YDR432W	nucleotide binding
YDR432W	poly(A) RNA binding
YDR432W	RNA binding
YDR432W	RNA polymerase II core binding
YDR469W	histone methyltransferase activity (H3-K4 specific)
YDR500C	metal ion binding
YDR500C	RNA binding
YDR500C	rRNA binding
YDR500C	structural constituent of ribosome
YDR516C	ATP binding
YDR516C	glucokinase activity
YDR516C	hexokinase activity
YDR516C	kinase activity
YDR516C	nucleotide binding
YDR516C	phosphotransferase activity, alcohol group as acceptor
YDR516C	transferase activity
YDR529C	ubiquinol-cytochrome-c reductase activity
YEL020W-A	metal ion binding
YEL020W-A	protein transporter activity
YEL020W-A	unfolded protein binding
YEL026W	RNA binding
YER007C-A	RNA binding
YER025W	GTP binding
YER025W	GTPase activity
YER025W	nucleotide binding
YER025W	protein binding
YER025W	translation initiation factor activity
YER025W	translation initiation factor binding
YER025W	tRNA binding
YER048W-A	enzyme activator activity
YER063W	chromatin binding
YER063W	double-stranded DNA binding
YER063W	nucleic acid binding
YER063W	RNA binding
YER122C	ARF GTPase activator activity
YER122C	GTPase activator activity
YER122C	metal ion binding
YER122C	zinc ion binding
YER125W	ligase activity
YER125W	phosphatidylinositol binding
YER125W	ubiquitin binding
YER125W	ubiquitin-protein ligase activity
YER146W	RNA binding
YFL016C	ATP binding
YFL016C	ATPase activator activity
YFL016C	heat shock protein binding
YFL016C	metal ion binding
YFL016C	unfolded protein binding
YFL034C-A	structural constituent of ribosome
YFR032C-A	structural constituent of ribosome
YFR049W	structural constituent of ribosome
YGL049C	mRNA binding
YGL049C	protein binding
YGL049C	RNA binding
YGL049C	translation initiation factor activity
YGL049C	translation initiation factor binding
YGL068W	structural constituent of ribosome
YGL106W	calcium ion binding
YGL106W	metal ion binding
YGL106W	myosin II heavy chain binding
YGL106W	myosin V binding
YGL123W	RNA binding
YGL123W	SSU rRNA binding
YGL123W	structural constituent of ribosome
YGL130W	GTP binding
YGL130W	mRNA guanylyltransferase activity
YGL130W	nucleotide binding
YGL130W	nucleotidyltransferase activity
YGL130W	transferase activity
YGL173C	5'-3' exonuclease activity
YGL173C	5'-3' exoribonuclease activity
YGL173C	deoxyribonuclease activity
YGL173C	exonuclease activity
YGL173C	hydrolase activity
YGL173C	nuclease activity
YGL173C	nucleic acid binding
YGL173C	RNA binding
YGR054W	translation initiation factor activity
YGR063C	core RNA polymerase I binding transcription factor activity
YGR063C	core RNA polymerase II binding transcription factor activity
YGR063C	metal ion binding
YGR063C	rDNA binding
YGR063C	zinc ion binding
YGR085C	RNA binding
YGR085C	rRNA binding
YGR085C	structural constituent of ribosome
YGR086C	lipid binding
YGR118W	structural constituent of ribosome
YGR162W	RNA binding
YGR162W	translation initiation factor activity
YGR204W	ATP binding
YGR204W	catalytic activity
YGR204W	formate-tetrahydrofolate ligase activity
YGR204W	hydrolase activity
YGR204W	ligase activity
YGR204W	methenyltetrahydrofolate cyclohydrolase activity
YGR204W	methylenetetrahydrofolate dehydrogenase (NADP+) activity
YGR204W	nucleotide binding
YGR204W	oxidoreductase activity
YGR215W	structural constituent of ribosome
YGR285C	DNA binding
YGR285C	unfolded protein binding
YHL034C	eukaryotic initiation factor 4G binding
YHL034C	nucleic acid binding
YHL034C	nucleotide binding
YHL034C	RNA binding
YHR005C-A	metal ion binding
YHR005C-A	protein transporter activity
YHR005C-A	unfolded protein binding
YHR019C	aminoacyl-tRNA ligase activity
YHR019C	asparagine-tRNA ligase activity
YHR019C	ATP binding
YHR019C	ligase activity
YHR019C	nucleic acid binding
YHR019C	nucleotide binding
YHR064C	ATP binding
YHR064C	nucleotide binding
YHR064C	unfolded protein binding
YHR068W	deoxyhypusine synthase activity
YHR068W	transferase activity
YHR086W	mRNA binding
YHR086W	nucleic acid binding
YHR086W	nucleotide binding
YHR086W	RNA binding
YHR089C	box H/ACA snoRNA binding
YHR089C	RNA binding
YHR141C	structural constituent of ribosome
YHR146W	DNA binding
YHR216W	adenyl nucleotide binding
YHR216W	catalytic activity
YHR216W	chromatin binding
YHR216W	IMP dehydrogenase activity
YHR216W	metal ion binding
YHR216W	oxidoreductase activity
YIL125W	oxidoreductase activity
YIL125W	oxidoreductase activity, acting on the aldehyde or oxo group of donors, disulfide as acceptor
YIL125W	oxoglutarate dehydrogenase (succinyl-transferring) activity
YIL125W	thiamine pyrophosphate binding
YIL133C	RNA binding
YIL133C	structural constituent of ribosome
YIL148W	protein tag
YIL148W	structural constituent of ribosome
YIR001C	nucleic acid binding
YIR001C	nucleotide binding
YIR001C	poly(A) RNA binding
YIR001C	RNA binding
YJL080C	G-protein alpha-subunit binding
YJL080C	RNA binding
YJL124C	RNA binding
YJL124C	RNA cap binding
YJR055W	metal ion binding
YJR113C	RNA binding
YJR113C	structural constituent of ribosome
YJR125C	lipid binding
YJR125C	phosphatidylinositol-3,5-bisphosphate binding
YJR125C	phosphatidylinositol-3-phosphate binding
YJR125C	protein binding
YJR144W	DNA binding
YKL204W	ATP binding
YKL204W	eukaryotic initiation factor 4E binding
YKL204W	nucleotide binding
YKR084C	GTP binding
YKR084C	GTPase activity
YKR084C	nucleotide binding
YKR084C	ribosome binding
YKR084C	translation elongation factor activity
YKR094C	protein tag
YKR094C	structural constituent of ribosome
YLL013C	mRNA binding
YLL013C	RNA binding
YLL018C	aminoacyl-tRNA ligase activity
YLL018C	aspartate-tRNA ligase activity
YLL018C	ATP binding
YLL018C	ligase activity
YLL018C	nucleic acid binding
YLL018C	nucleotide binding
YLL018C	RNA binding
YLR075W	structural constituent of ribosome
YLR150W	DNA binding
YLR150W	telomeric DNA binding
YLR150W	triplex DNA binding
YLR175W	DNA binding
YLR175W	isomerase activity
YLR175W	pseudouridine synthase activity
YLR175W	RNA binding
YLR185W	metal ion binding
YLR185W	RNA binding
YLR185W	rRNA binding
YLR185W	structural constituent of ribosome
YLR192C	translation initiation factor activity
YLR406C	structural constituent of ribosome
YML007W	DNA binding
YML007W	sequence-specific DNA binding
YML007W	sequence-specific DNA binding transcription factor activity
YML010W	core RNA polymerase I binding transcription factor activity
YML010W	core RNA polymerase II binding transcription factor activity
YML010W	RNA polymerase I core binding
YML010W	RNA polymerase I transcription factor binding
YML010W	RNA polymerase II core binding
YML010W	rRNA binding
YML056C	adenyl nucleotide binding
YML056C	catalytic activity
YML056C	IMP dehydrogenase activity
YML056C	metal ion binding
YML056C	oxidoreductase activity
YMR039C	DNA binding
YMR039C	transcription coactivator activity
YMR108W	acetolactate synthase activity
YMR108W	catalytic activity
YMR108W	flavin adenine dinucleotide binding
YMR108W	magnesium ion binding
YMR108W	metal ion binding
YMR108W	thiamine pyrophosphate binding
YMR108W	transferase activity
YMR146C	translation initiation factor activity
YMR229C	poly(U) RNA binding
YMR229C	RNA binding
YMR289W	4-amino-4-deoxychorismate lyase activity
YMR289W	catalytic activity
YMR289W	lyase activity
YNL016W	mRNA binding
YNL016W	nucleic acid binding
YNL016W	nucleotide binding
YNL016W	poly(U) RNA binding
YNL016W	RNA binding
YNL112W	ATP binding
YNL112W	ATP-dependent helicase activity
YNL112W	ATP-dependent RNA helicase activity
YNL112W	helicase activity
YNL112W	hydrolase activity
YNL112W	nucleic acid binding
YNL112W	nucleotide binding
YNL112W	RNA binding
YNL112W	RNA-dependent ATPase activity
YNL162W	structural constituent of ribosome
YNL197C	nucleic acid binding
YNL197C	nucleotide binding
YNL197C	RNA binding
YOL012C	chromatin binding
YOL012C	DNA binding
YOL012C	protein heterodimerization activity
YOL139C	phosphatidylinositol-3-phosphate binding
YOL139C	RNA binding
YOL139C	translation initiation factor activity
YOR151C	DNA binding
YOR151C	DNA-directed RNA polymerase activity
YOR151C	metal ion binding
YOR151C	nucleotidyltransferase activity
YOR151C	ribonucleoside binding
YOR151C	RNA polymerase II activity
YOR151C	RNA-directed RNA polymerase activity
YOR151C	transferase activity
YOR198C	RNA binding
YOR204W	ATP binding
YOR204W	ATP-dependent helicase activity
YOR204W	ATP-dependent RNA helicase activity
YOR204W	helicase activity
YOR204W	hydrolase activity
YOR204W	nucleic acid binding
YOR204W	nucleotide binding
YOR204W	RNA binding
YOR204W	RNA strand annealing activity
YOR204W	translation initiation factor activity
YOR224C	DNA binding
YOR224C	DNA-directed RNA polymerase activity
YOR224C	RNA polymerase I activity
YOR224C	RNA polymerase II activity
YOR224C	RNA polymerase III activity
YOR224C	RNA-directed RNA polymerase activity
YOR298C-A	DNA binding
YOR298C-A	sequence-specific DNA binding
YOR298C-A	transcription coactivator activity
YPL004C	lipid binding
YPL081W	RNA binding
YPL081W	rRNA binding
YPL081W	structural constituent of ribosome
YPL093W	GTP binding
YPL093W	nucleotide binding
YPL119C	ATP binding
YPL119C	ATP-dependent helicase activity
YPL119C	helicase activity
YPL119C	hydrolase activity
YPL119C	nucleic acid binding
YPL119C	nucleotide binding
YPL119C	RNA binding
YPL119C	RNA helicase activity
YPL119C	translation initiation factor activity
YPL127C	DNA binding
YPL129W	core RNA polymerase II binding transcription factor activity
YPL129W	core RNA polymerase II recruiting transcription factor activity
YPL129W	DNA translocase activity
YPL129W	RNA polymerase II core promoter sequence-specific DNA binding transcription factor activity involved in preinitiation complex assembly
YPL228W	hydrolase activity
YPL228W	polynucleotide 5'-phosphatase activity
YPL228W	transferase activity
YPL231W	3-oxoacyl-[acyl-carrier-protein] reductase (NADPH) activity
YPL231W	3-oxoacyl-[acyl-carrier-protein] synthase activity
YPL231W	catalytic activity
YPL231W	fatty acid synthase activity
YPL231W	fatty-acyl-CoA synthase activity
YPL231W	holo-[acyl-carrier-protein] synthase activity
YPL231W	magnesium ion binding
YPL231W	metal ion binding
YPL231W	oxidoreductase activity
YPL231W	transferase activity
YPL237W	metal ion binding
YPL237W	mRNA binding
YPL237W	translation initiation factor activity
YPL237W	translation initiation factor binding
YPL271W	ATPase activity
YPL271W	hydrolase activity
YPL271W	proton-transporting ATP synthase activity, rotational mechanism
YPL271W	proton-transporting ATPase activity, rotational mechanism
YPR016C	ribosomal large subunit binding
YPR016C	ribosome binding
YPR016C	translation initiation factor activity
YPR033C	aminoacyl-tRNA ligase activity
YPR033C	ATP binding
YPR033C	histidine-tRNA ligase activity
YPR033C	ligase activity
YPR033C	nucleotide binding
YPR052C	DNA binding
YPR052C	DNA binding, bending
YPR052C	nucleosome binding
YPR052C	sequence-specific DNA binding
YPR102C	RNA binding
YPR102C	rRNA binding
YPR102C	structural constituent of ribosome
YPR110C	DNA binding
YPR110C	DNA-directed RNA polymerase activity
YPR110C	protein dimerization activity
YPR110C	RNA polymerase I activity
YPR110C	RNA polymerase III activity
YPR132W	structural constituent of ribosome
