# Supplementary material for: Ty3 Retrotransposon Hijacks Mating Yeast RNA Processing Bodies to Infect New Genomes
Source: PLoS Genet. 2015 Sep 30;11(9):e1005528. doi: 10.1371/journal.pgen.1005528 (PMC4589538; doi:10.1371/journal.pgen.1005528)
Supplement: S6 Table — GAG3-interacting PB proteins queried for protein-protein physical interactions using SGD:Yeastmine (http://yeastmine.yeastgenome.org/yeastmine/begin.do). Data in support of S1 Fig. Gene names of all interacting partners used to create the network map. (XLSX) [file pgen.1005528.s012.xlsx]

## Sheet: Physical Interactions SGD
S6 Table. Network analyses of Ty3 Gag3 interacting proteins.
Gene > Standard Name	Gene > Systematic Name	Gene > Organism > Short Name	Gene > Interactions > Details > Phenotype	Gene > Interactions > Gene 2 > Standard Name	Gene > Interactions > Gene 2 . Secondary Identifier	Gene > Interactions > Details > Experiment > Name	Gene > Interactions > Details > Relationship Type > Name
DCP2	YNL118C	S. cerevisiae		AHC1	YOR023C	Fromont-Racine M, et al. (2000)-10900456	physical interactions
DCP2	YNL118C	S. cerevisiae		APL3	YBL037W	Fromont-Racine M, et al. (2000)-10900456	physical interactions
DCP2	YNL118C	S. cerevisiae		ARG81	YML099C	Fromont-Racine M, et al. (2000)-10900456	physical interactions
DCP2	YNL118C	S. cerevisiae		ATP1	YBL099W	Weidner J, et al. (2014)-24569876	physical interactions
DCP2	YNL118C	S. cerevisiae		BFR1	YOR198C	Weidner J, et al. (2014)-24569876	physical interactions
DCP2	YNL118C	S. cerevisiae		CAF40	YNL288W	Tarassov K, et al. (2008)-18467557	physical interactions
DCP2	YNL118C	S. cerevisiae		CDC24	YAL041W	Breitkreutz A, et al. (2010)-20489023	physical interactions
DCP2	YNL118C	S. cerevisiae		CDC48	YDL126C	Weidner J, et al. (2014)-24569876	physical interactions
DCP2	YNL118C	S. cerevisiae		COR1	YBL045C	Fromont-Racine M, et al. (2000)-10900456	physical interactions
DCP2	YNL118C	S. cerevisiae		CPR1	YDR155C	Weidner J, et al. (2014)-24569876	physical interactions
DCP2	YNL118C	S. cerevisiae		CRM1	YGR218W	Jensen TH, et al. (2000)-11027275	physical interactions
DCP2	YNL118C	S. cerevisiae		CSE4	YKL049C	Ranjitkar P, et al. (2010)-21070971	physical interactions
DCP2	YNL118C	S. cerevisiae		CTK3	YML112W	Fromont-Racine M, et al. (2000)-10900456	physical interactions
DCP2	YNL118C	S. cerevisiae		DCP1	YOL149W	Collins SR, et al. (2007)-17200106	physical interactions
DCP2	YNL118C	S. cerevisiae		DCP1	YOL149W	Deshmukh MV, et al. (2008)-18280238	physical interactions
DCP2	YNL118C	S. cerevisiae		DCP1	YOL149W	Deshmukh MV, et al. (2008)-18280238	physical interactions
DCP2	YNL118C	S. cerevisiae		DCP1	YOL149W	Deshmukh MV, et al. (2008)-18280238	physical interactions
DCP2	YNL118C	S. cerevisiae		DCP1	YOL149W	Dunckley T and Parker R (1999)-10508173	physical interactions
DCP2	YNL118C	S. cerevisiae		DCP1	YOL149W	Gavin AC, et al. (2002)-11805826	physical interactions
DCP2	YNL118C	S. cerevisiae		DCP1	YOL149W	Gavin AC, et al. (2006)-16429126	physical interactions
DCP2	YNL118C	S. cerevisiae		DCP1	YOL149W	Gavin AC, et al. (2006)-16429126	physical interactions
DCP2	YNL118C	S. cerevisiae		DCP1	YOL149W	Krogan NJ, et al. (2006)-16554755	physical interactions
DCP2	YNL118C	S. cerevisiae		DCP1	YOL149W	Tharun S and Parker R (2001)-11741542	physical interactions
DCP2	YNL118C	S. cerevisiae		DCP1	YOL149W	Uetz P, et al. (2000)-10688190	physical interactions
DCP2	YNL118C	S. cerevisiae		DCP1	YOL149W	Yu H, et al. (2008)-18719252	physical interactions
DCP2	YNL118C	S. cerevisiae		DCP2	YNL118C	Tarassov K, et al. (2008)-18467557	physical interactions
DCP2	YNL118C	S. cerevisiae		DCP2	YNL118C	Weidner J, et al. (2014)-24569876	physical interactions
DCP2	YNL118C	S. cerevisiae		DEF1	YKL054C	Schlecht U, et al. (2012)-22615397	physical interactions
DCP2	YNL118C	S. cerevisiae		DEF1	YKL054C	Tarassov K, et al. (2008)-18467557	physical interactions
DCP2	YNL118C	S. cerevisiae		DEF1	YKL054C	Weidner J, et al. (2014)-24569876	physical interactions
DCP2	YNL118C	S. cerevisiae		DHH1	YDL160C	Decker CJ, et al. (2007)-17984320	physical interactions
DCP2	YNL118C	S. cerevisiae		DHH1	YDL160C	Decker CJ, et al. (2007)-17984320	physical interactions
DCP2	YNL118C	S. cerevisiae		DHH1	YDL160C	Decker CJ, et al. (2007)-17984320	physical interactions
DCP2	YNL118C	S. cerevisiae		DHH1	YDL160C	Nissan T, et al. (2010)-20832728	physical interactions
DCP2	YNL118C	S. cerevisiae		DHH1	YDL160C	Tarassov K, et al. (2008)-18467557	physical interactions
DCP2	YNL118C	S. cerevisiae		DHH1	YDL160C	Weidner J, et al. (2014)-24569876	physical interactions
DCP2	YNL118C	S. cerevisiae		DNM1	YLL001W	Fromont-Racine M, et al. (2000)-10900456	physical interactions
DCP2	YNL118C	S. cerevisiae		DSN1	YIR010W	Akiyoshi B, et al. (2010)-21107429	physical interactions
DCP2	YNL118C	S. cerevisiae		DYN1	YKR054C	Fromont-Racine M, et al. (2000)-10900456	physical interactions
DCP2	YNL118C	S. cerevisiae		EDC1	YGL222C	Dunckley T, et al. (2001)-11139489	physical interactions
DCP2	YNL118C	S. cerevisiae		EDC2	YER035W	Tarassov K, et al. (2008)-18467557	physical interactions
DCP2	YNL118C	S. cerevisiae		EDC3	YEL015W	Collins SR, et al. (2007)-17200106	physical interactions
DCP2	YNL118C	S. cerevisiae		EDC3	YEL015W	Decker CJ, et al. (2007)-17984320	physical interactions
DCP2	YNL118C	S. cerevisiae		EDC3	YEL015W	Decker CJ, et al. (2007)-17984320	physical interactions
DCP2	YNL118C	S. cerevisiae		EDC3	YEL015W	Decker CJ, et al. (2007)-17984320	physical interactions
DCP2	YNL118C	S. cerevisiae		EDC3	YEL015W	Decourty L, et al. (2008)-18408161	physical interactions
DCP2	YNL118C	S. cerevisiae		EDC3	YEL015W	Fromont-Racine M, et al. (2000)-10900456	physical interactions
DCP2	YNL118C	S. cerevisiae		EDC3	YEL015W	Fromont-Racine M, et al. (2000)-10900456	physical interactions
DCP2	YNL118C	S. cerevisiae		EDC3	YEL015W	Gavin AC, et al. (2002)-11805826	physical interactions
DCP2	YNL118C	S. cerevisiae		EDC3	YEL015W	Gavin AC, et al. (2006)-16429126	physical interactions
DCP2	YNL118C	S. cerevisiae		EDC3	YEL015W	Gavin AC, et al. (2006)-16429126	physical interactions
DCP2	YNL118C	S. cerevisiae		EDC3	YEL015W	Harigaya Y, et al. (2010)-20086104	physical interactions
DCP2	YNL118C	S. cerevisiae		EDC3	YEL015W	Kolesnikova O, et al. (2013)-23956223	physical interactions
DCP2	YNL118C	S. cerevisiae		EDC3	YEL015W	Krogan NJ, et al. (2006)-16554755	physical interactions
DCP2	YNL118C	S. cerevisiae		EDC3	YEL015W	Nissan T, et al. (2010)-20832728	physical interactions
DCP2	YNL118C	S. cerevisiae		EDC3	YEL015W	Nissan T, et al. (2010)-20832728	physical interactions
DCP2	YNL118C	S. cerevisiae		EDC3	YEL015W	Tarassov K, et al. (2008)-18467557	physical interactions
DCP2	YNL118C	S. cerevisiae		EDC3	YEL015W	Uetz P, et al. (2000)-10688190	physical interactions
DCP2	YNL118C	S. cerevisiae		EDC3	YEL015W	Weidner J, et al. (2014)-24569876	physical interactions
DCP2	YNL118C	S. cerevisiae		FUB1	YCR076C	Fromont-Racine M, et al. (2000)-10900456	physical interactions
DCP2	YNL118C	S. cerevisiae		GPH1	YPR160W	Fromont-Racine M, et al. (2000)-10900456	physical interactions
DCP2	YNL118C	S. cerevisiae		GRE2	YOL151W	Fromont-Racine M, et al. (2000)-10900456	physical interactions
DCP2	YNL118C	S. cerevisiae		HRR25	YPL204W	Ho Y, et al. (2002)-11805837	physical interactions
DCP2	YNL118C	S. cerevisiae		HSP26	YBR072W	Weidner J, et al. (2014)-24569876	physical interactions
DCP2	YNL118C	S. cerevisiae		HTA1	YDR225W	Weidner J, et al. (2014)-24569876	physical interactions
DCP2	YNL118C	S. cerevisiae		KOG1	YHR186C	Fromont-Racine M, et al. (2000)-10900456	physical interactions
DCP2	YNL118C	S. cerevisiae		LEU3	YLR451W	Fromont-Racine M, et al. (2000)-10900456	physical interactions
DCP2	YNL118C	S. cerevisiae		LSM1	YJL124C	Gavin AC, et al. (2002)-11805826	physical interactions
DCP2	YNL118C	S. cerevisiae		LSM1	YJL124C	Gavin AC, et al. (2006)-16429126	physical interactions
DCP2	YNL118C	S. cerevisiae		LSM1	YJL124C	Krogan NJ, et al. (2006)-16554755	physical interactions
DCP2	YNL118C	S. cerevisiae		LSM1	YJL124C	Tharun S and Parker R (2001)-11741542	physical interactions
DCP2	YNL118C	S. cerevisiae		LSM2	YBL026W	Fromont-Racine M, et al. (2000)-10900456	physical interactions
DCP2	YNL118C	S. cerevisiae		LSM3	YLR438C-A	Krogan NJ, et al. (2006)-16554755	physical interactions
DCP2	YNL118C	S. cerevisiae		LSM4	YER112W	Fromont-Racine M, et al. (2000)-10900456	physical interactions
DCP2	YNL118C	S. cerevisiae		LSM4	YER112W	Tarassov K, et al. (2008)-18467557	physical interactions
DCP2	YNL118C	S. cerevisiae		LSM8	YJR022W	Fromont-Racine M, et al. (1997)-9207794	physical interactions
DCP2	YNL118C	S. cerevisiae		LSM8	YJR022W	Fromont-Racine M, et al. (2000)-10900456	physical interactions
DCP2	YNL118C	S. cerevisiae		MAK21	YDR060W	Gavin AC, et al. (2002)-11805826	physical interactions
DCP2	YNL118C	S. cerevisiae		MFA2	YNL145W	Tharun S and Parker R (2001)-11741542	physical interactions
DCP2	YNL118C	S. cerevisiae		MNP1	YGL068W	Krogan NJ, et al. (2006)-16554755	physical interactions
DCP2	YNL118C	S. cerevisiae		NAB2	YGL122C	Batisse J, et al. (2009)-19840948	physical interactions
DCP2	YNL118C	S. cerevisiae		NAM7	YMR080C	Swisher KD and Parker R (2011)-22065998	physical interactions
DCP2	YNL118C	S. cerevisiae		NAM7	YMR080C	Tarassov K, et al. (2008)-18467557	physical interactions
DCP2	YNL118C	S. cerevisiae		NAM7	YMR080C	Weidner J, et al. (2014)-24569876	physical interactions
DCP2	YNL118C	S. cerevisiae		NOG1	YPL093W	Weidner J, et al. (2014)-24569876	physical interactions
DCP2	YNL118C	S. cerevisiae		NUP84	YDL116W	Fromont-Racine M, et al. (2000)-10900456	physical interactions
DCP2	YNL118C	S. cerevisiae		PAB1	YER165W	Weidner J, et al. (2014)-24569876	physical interactions
DCP2	YNL118C	S. cerevisiae		PAT1	YCR077C	Fromont-Racine M, et al. (2000)-10900456	physical interactions
DCP2	YNL118C	S. cerevisiae		PAT1	YCR077C	Ho Y, et al. (2002)-11805837	physical interactions
DCP2	YNL118C	S. cerevisiae		PAT1	YCR077C	Nissan T, et al. (2010)-20832728	physical interactions
DCP2	YNL118C	S. cerevisiae		PAT1	YCR077C	Tarassov K, et al. (2008)-18467557	physical interactions
DCP2	YNL118C	S. cerevisiae		PAT1	YCR077C	Tharun S and Parker R (2001)-11741542	physical interactions
DCP2	YNL118C	S. cerevisiae		PAT1	YCR077C	Weidner J, et al. (2014)-24569876	physical interactions
DCP2	YNL118C	S. cerevisiae		PUF4	YGL014W	Fromont-Racine M, et al. (2000)-10900456	physical interactions
DCP2	YNL118C	S. cerevisiae		RLM1	YPL089C	Krogan NJ, et al. (2006)-16554755	physical interactions
DCP2	YNL118C	S. cerevisiae		RPL16A	YIL133C	Weidner J, et al. (2014)-24569876	physical interactions
DCP2	YNL118C	S. cerevisiae		RPL1A	YPL220W	Tharun S and Parker R (2001)-11741542	physical interactions
DCP2	YNL118C	S. cerevisiae		RPL41A	YDL184C	Tharun S and Parker R (2001)-11741542	physical interactions
DCP2	YNL118C	S. cerevisiae		RPM2	YML091C	Gavin AC, et al. (2002)-11805826	physical interactions
DCP2	YNL118C	S. cerevisiae		RPM2	YML091C	Gavin AC, et al. (2006)-16429126	physical interactions
DCP2	YNL118C	S. cerevisiae		RPM2	YML091C	Stribinskis V and Ramos KS (2007)-17267405	physical interactions
DCP2	YNL118C	S. cerevisiae		RPN11	YFR004W	Kaake RM, et al. (2010)-20170199	physical interactions
DCP2	YNL118C	S. cerevisiae		RPP2B	YDR382W	Tharun S and Parker R (2001)-11741542	physical interactions
DCP2	YNL118C	S. cerevisiae		SCD6	YPR129W	Decourty L, et al. (2008)-18408161	physical interactions
DCP2	YNL118C	S. cerevisiae		SCD6	YPR129W	Nissan T, et al. (2010)-20832728	physical interactions
DCP2	YNL118C	S. cerevisiae		SCD6	YPR129W	Schlecht U, et al. (2012)-22615397	physical interactions
DCP2	YNL118C	S. cerevisiae		SCD6	YPR129W	Tarassov K, et al. (2008)-18467557	physical interactions
DCP2	YNL118C	S. cerevisiae		SCD6	YPR129W	Weidner J, et al. (2014)-24569876	physical interactions
DCP2	YNL118C	S. cerevisiae		SCP160	YJL080C	Weidner J, et al. (2014)-24569876	physical interactions
DCP2	YNL118C	S. cerevisiae		SPO14	YKR031C	Fromont-Racine M, et al. (2000)-10900456	physical interactions
DCP2	YNL118C	S. cerevisiae		SPT6	YGR116W	Fromont-Racine M, et al. (2000)-10900456	physical interactions
DCP2	YNL118C	S. cerevisiae		SSB1	YDL229W	Gong Y, et al. (2009)-19536198	physical interactions
DCP2	YNL118C	S. cerevisiae		SSB1	YDL229W	Gong Y, et al. (2009)-19536198	physical interactions
DCP2	YNL118C	S. cerevisiae		SSD1	YDR293C	Kurischko C, et al. (2011)-21339329	physical interactions
DCP2	YNL118C	S. cerevisiae		STE20	YHL007C	Yoon JH, et al. (2010)-20513766	physical interactions
DCP2	YNL118C	S. cerevisiae		STI1	YOR027W	Weidner J, et al. (2014)-24569876	physical interactions
DCP2	YNL118C	S. cerevisiae		STU1	YBL034C	Fromont-Racine M, et al. (2000)-10900456	physical interactions
DCP2	YNL118C	S. cerevisiae		TEF4	YKL081W	Weidner J, et al. (2014)-24569876	physical interactions
DCP2	YNL118C	S. cerevisiae		TIF4632	YGL049C	Fromont-Racine M, et al. (2000)-10900456	physical interactions
DCP2	YNL118C	S. cerevisiae		TOD6	YBL054W	Fromont-Racine M, et al. (2000)-10900456	physical interactions
DCP2	YNL118C	S. cerevisiae		TRS31	YDR472W	Fromont-Racine M, et al. (2000)-10900456	physical interactions
DCP2	YNL118C	S. cerevisiae		UBI4	YLL039C	Kolawa NJ, et al. (2013)-23793018	physical interactions
DCP2	YNL118C	S. cerevisiae		UBI4	YLL039C	Swaney DL, et al. (2013)-23749301	physical interactions
DCP2	YNL118C	S. cerevisiae		UBP2	YOR124C	Fromont-Racine M, et al. (2000)-10900456	physical interactions
DCP2	YNL118C	S. cerevisiae		VMA13	YPR036W	Weidner J, et al. (2014)-24569876	physical interactions
DCP2	YNL118C	S. cerevisiae		XRN1	YGL173C	Collins SR, et al. (2007)-17200106	physical interactions
DCP2	YNL118C	S. cerevisiae		XRN1	YGL173C	Fromont-Racine M, et al. (2000)-10900456	physical interactions
DCP2	YNL118C	S. cerevisiae		XRN1	YGL173C	Gavin AC, et al. (2006)-16429126	physical interactions
DCP2	YNL118C	S. cerevisiae		XRN1	YGL173C	Weidner J, et al. (2014)-24569876	physical interactions
DCP2	YNL118C	S. cerevisiae			YAR009C	Fromont-Racine M, et al. (2000)-10900456	physical interactions
DCP2	YNL118C	S. cerevisiae			YIR014W	Fromont-Racine M, et al. (2000)-10900456	physical interactions
DCP2	YNL118C	S. cerevisiae			YIR024C	Fromont-Racine M, et al. (2000)-10900456	physical interactions
DCP2	YNL118C	S. cerevisiae			YKL133C	Fromont-Racine M, et al. (2000)-10900456	physical interactions
DCP2	YNL118C	S. cerevisiae			YOR093C	Fromont-Racine M, et al. (2000)-10900456	physical interactions
DHH1	YDL160C	S. cerevisiae		ACO1	YLR304C	Mitchell SF, et al. (2013)-23222640	physical interactions
DHH1	YDL160C	S. cerevisiae		ACT1	YFL039C	Mitchell SF, et al. (2013)-23222640	physical interactions
DHH1	YDL160C	S. cerevisiae		ADH1	YOL086C	Mitchell SF, et al. (2013)-23222640	physical interactions
DHH1	YDL160C	S. cerevisiae		AHP1	YLR109W	Mitchell SF, et al. (2013)-23222640	physical interactions
DHH1	YDL160C	S. cerevisiae		AIM17	YHL021C	Mitchell SF, et al. (2013)-23222640	physical interactions
DHH1	YDL160C	S. cerevisiae		ALD5	YER073W	Mitchell SF, et al. (2013)-23222640	physical interactions
DHH1	YDL160C	S. cerevisiae		APE1	YKL103C	Mitchell SF, et al. (2013)-23222640	physical interactions
DHH1	YDL160C	S. cerevisiae		APE3	YBR286W	Mitchell SF, et al. (2013)-23222640	physical interactions
DHH1	YDL160C	S. cerevisiae		ARN1	YHL040C	Mitchell SF, et al. (2013)-23222640	physical interactions
DHH1	YDL160C	S. cerevisiae		ASC1	YMR116C	Mitchell SF, et al. (2013)-23222640	physical interactions
DHH1	YDL160C	S. cerevisiae		ASF2	YDL197C	Mitchell SF, et al. (2013)-23222640	physical interactions
DHH1	YDL160C	S. cerevisiae		ASN2	YGR124W	Mitchell SF, et al. (2013)-23222640	physical interactions
DHH1	YDL160C	S. cerevisiae		ASP1	YDR321W	Mitchell SF, et al. (2013)-23222640	physical interactions
DHH1	YDL160C	S. cerevisiae		ATG13	YPR185W	Mitchell SF, et al. (2013)-23222640	physical interactions
DHH1	YDL160C	S. cerevisiae		ATP2	YJR121W	Mitchell SF, et al. (2013)-23222640	physical interactions
DHH1	YDL160C	S. cerevisiae		AVT4	YNL101W	Mitchell SF, et al. (2013)-23222640	physical interactions
DHH1	YDL160C	S. cerevisiae		BAP2	YBR068C	Mitchell SF, et al. (2013)-23222640	physical interactions
DHH1	YDL160C	S. cerevisiae		BAT2	YJR148W	Mitchell SF, et al. (2013)-23222640	physical interactions
DHH1	YDL160C	S. cerevisiae		BGL2	YGR282C	Mitchell SF, et al. (2013)-23222640	physical interactions
DHH1	YDL160C	S. cerevisiae		BMH2	YDR099W	Mitchell SF, et al. (2013)-23222640	physical interactions
DHH1	YDL160C	S. cerevisiae		BRE5	YNR051C	Ossareh-Nazari B, et al. (2010)-20508643	physical interactions
DHH1	YDL160C	S. cerevisiae		BSP1	YPR171W	Mitchell SF, et al. (2013)-23222640	physical interactions
DHH1	YDL160C	S. cerevisiae		CAF40	YNL288W	Tarassov K, et al. (2008)-18467557	physical interactions
DHH1	YDL160C	S. cerevisiae		CCP1	YKR066C	Mitchell SF, et al. (2013)-23222640	physical interactions
DHH1	YDL160C	S. cerevisiae		CCT2	YIL142W	Mitchell SF, et al. (2013)-23222640	physical interactions
DHH1	YDL160C	S. cerevisiae		CCW12	YLR110C	Mitchell SF, et al. (2013)-23222640	physical interactions
DHH1	YDL160C	S. cerevisiae		CCW14	YLR390W-A	Mitchell SF, et al. (2013)-23222640	physical interactions
DHH1	YDL160C	S. cerevisiae		CDC19	YAL038W	Mitchell SF, et al. (2013)-23222640	physical interactions
DHH1	YDL160C	S. cerevisiae		CDC39	YCR093W	Maillet L and Collart MA (2002)-11696541	physical interactions
DHH1	YDL160C	S. cerevisiae		CDC39	YCR093W	Mitchell SF, et al. (2013)-23222640	physical interactions
DHH1	YDL160C	S. cerevisiae		CDC39	YCR093W	Tarassov K, et al. (2008)-18467557	physical interactions
DHH1	YDL160C	S. cerevisiae		CDC60	YPL160W	Krogan NJ, et al. (2006)-16554755	physical interactions
DHH1	YDL160C	S. cerevisiae		CDC60	YPL160W	Mitchell SF, et al. (2013)-23222640	physical interactions
DHH1	YDL160C	S. cerevisiae		CDC7	YDL017W	Uetz P, et al. (2000)-10688190	physical interactions
DHH1	YDL160C	S. cerevisiae		CHC1	YGL206C	Mitchell SF, et al. (2013)-23222640	physical interactions
DHH1	YDL160C	S. cerevisiae		CHD1	YER164W	Mitchell SF, et al. (2013)-23222640	physical interactions
DHH1	YDL160C	S. cerevisiae		CIS3	YJL158C	Mitchell SF, et al. (2013)-23222640	physical interactions
DHH1	YDL160C	S. cerevisiae		COX13	YGL191W	Mitchell SF, et al. (2013)-23222640	physical interactions
DHH1	YDL160C	S. cerevisiae		CRH1	YGR189C	Mitchell SF, et al. (2013)-23222640	physical interactions
DHH1	YDL160C	S. cerevisiae		CSE1	YGL238W	Mitchell SF, et al. (2013)-23222640	physical interactions
DHH1	YDL160C	S. cerevisiae		CTH1	YDR151C	Pedro-Segura E, et al. (2008)-18715869	physical interactions
DHH1	YDL160C	S. cerevisiae		CTS1	YLR286C	Mitchell SF, et al. (2013)-23222640	physical interactions
DHH1	YDL160C	S. cerevisiae		CWP2	YKL096W-A	Mitchell SF, et al. (2013)-23222640	physical interactions
DHH1	YDL160C	S. cerevisiae		DCP1	YOL149W	Coller JM, et al. (2001)-11780629	physical interactions
DHH1	YDL160C	S. cerevisiae		DCP1	YOL149W	Tarassov K, et al. (2008)-18467557	physical interactions
DHH1	YDL160C	S. cerevisiae		DCP1	YOL149W	Uetz P, et al. (2000)-10688190	physical interactions
DHH1	YDL160C	S. cerevisiae		DCP2	YNL118C	Decker CJ, et al. (2007)-17984320	physical interactions
DHH1	YDL160C	S. cerevisiae		DCP2	YNL118C	Decker CJ, et al. (2007)-17984320	physical interactions
DHH1	YDL160C	S. cerevisiae		DCP2	YNL118C	Decker CJ, et al. (2007)-17984320	physical interactions
DHH1	YDL160C	S. cerevisiae		DCP2	YNL118C	Nissan T, et al. (2010)-20832728	physical interactions
DHH1	YDL160C	S. cerevisiae		DCP2	YNL118C	Tarassov K, et al. (2008)-18467557	physical interactions
DHH1	YDL160C	S. cerevisiae		DCP2	YNL118C	Weidner J, et al. (2014)-24569876	physical interactions
DHH1	YDL160C	S. cerevisiae		DED1	YOR204W	Drummond SP, et al. (2011)-21712243	physical interactions
DHH1	YDL160C	S. cerevisiae		DED1	YOR204W	Mitchell SF, et al. (2013)-23222640	physical interactions
DHH1	YDL160C	S. cerevisiae		DED1	YOR204W	Schlecht U, et al. (2012)-22615397	physical interactions
DHH1	YDL160C	S. cerevisiae		DED1	YOR204W	Tarassov K, et al. (2008)-18467557	physical interactions
DHH1	YDL160C	S. cerevisiae		DED81	YHR019C	Mitchell SF, et al. (2013)-23222640	physical interactions
DHH1	YDL160C	S. cerevisiae		DEF1	YKL054C	Mitchell SF, et al. (2013)-23222640	physical interactions
DHH1	YDL160C	S. cerevisiae		DEF1	YKL054C	Tarassov K, et al. (2008)-18467557	physical interactions
DHH1	YDL160C	S. cerevisiae		DHH1	YDL160C	Tarassov K, et al. (2008)-18467557	physical interactions
DHH1	YDL160C	S. cerevisiae		DIB1	YPR082C	Collins SR, et al. (2007)-17200106	physical interactions
DHH1	YDL160C	S. cerevisiae		DIP5	YPL265W	Mitchell SF, et al. (2013)-23222640	physical interactions
DHH1	YDL160C	S. cerevisiae		DSE2	YHR143W	Mitchell SF, et al. (2013)-23222640	physical interactions
DHH1	YDL160C	S. cerevisiae		EAF1	YDR359C	Mitchell SF, et al. (2013)-23222640	physical interactions
DHH1	YDL160C	S. cerevisiae		EAP1	YKL204W	Blewett NH and Goldstrohm AC (2012)-22890846	physical interactions
DHH1	YDL160C	S. cerevisiae		ECM3	YOR092W	Mitchell SF, et al. (2013)-23222640	physical interactions
DHH1	YDL160C	S. cerevisiae		ECM33	YBR078W	Mitchell SF, et al. (2013)-23222640	physical interactions
DHH1	YDL160C	S. cerevisiae		EDC2	YER035W	Tarassov K, et al. (2008)-18467557	physical interactions
DHH1	YDL160C	S. cerevisiae		EDC3	YEL015W	Decker CJ, et al. (2007)-17984320	physical interactions
DHH1	YDL160C	S. cerevisiae		EDC3	YEL015W	Decker CJ, et al. (2007)-17984320	physical interactions
DHH1	YDL160C	S. cerevisiae		EDC3	YEL015W	Decourty L, et al. (2008)-18408161	physical interactions
DHH1	YDL160C	S. cerevisiae		EDC3	YEL015W	Ito T, et al. (2001)-11283351	physical interactions
DHH1	YDL160C	S. cerevisiae		EDC3	YEL015W	Kolesnikova O, et al. (2013)-23956223	physical interactions
DHH1	YDL160C	S. cerevisiae		EDC3	YEL015W	Tarassov K, et al. (2008)-18467557	physical interactions
DHH1	YDL160C	S. cerevisiae		EDC3	YEL015W	Uetz P, et al. (2000)-10688190	physical interactions
DHH1	YDL160C	S. cerevisiae		EFB1	YAL003W	Mitchell SF, et al. (2013)-23222640	physical interactions
DHH1	YDL160C	S. cerevisiae		EFT1	YOR133W	Mitchell SF, et al. (2013)-23222640	physical interactions
DHH1	YDL160C	S. cerevisiae		EFT2	YDR385W	Mitchell SF, et al. (2013)-23222640	physical interactions
DHH1	YDL160C	S. cerevisiae		EGT2	YNL327W	Mitchell SF, et al. (2013)-23222640	physical interactions
DHH1	YDL160C	S. cerevisiae		ENO1	YGR254W	Mitchell SF, et al. (2013)-23222640	physical interactions
DHH1	YDL160C	S. cerevisiae		ENO2	YHR174W	Mitchell SF, et al. (2013)-23222640	physical interactions
DHH1	YDL160C	S. cerevisiae		ERG1	YGR175C	Mitchell SF, et al. (2013)-23222640	physical interactions
DHH1	YDL160C	S. cerevisiae		ERG10	YPL028W	Mitchell SF, et al. (2013)-23222640	physical interactions
DHH1	YDL160C	S. cerevisiae		ERG11	YHR007C	Mitchell SF, et al. (2013)-23222640	physical interactions
DHH1	YDL160C	S. cerevisiae		ERG9	YHR190W	Mitchell SF, et al. (2013)-23222640	physical interactions
DHH1	YDL160C	S. cerevisiae		ESF1	YDR365C	Mitchell SF, et al. (2013)-23222640	physical interactions
DHH1	YDL160C	S. cerevisiae		EXG1	YLR300W	Mitchell SF, et al. (2013)-23222640	physical interactions
DHH1	YDL160C	S. cerevisiae		FAA4	YMR246W	Mitchell SF, et al. (2013)-23222640	physical interactions
DHH1	YDL160C	S. cerevisiae		FAS1	YKL182W	Mitchell SF, et al. (2013)-23222640	physical interactions
DHH1	YDL160C	S. cerevisiae		FAS2	YPL231W	Mitchell SF, et al. (2013)-23222640	physical interactions
DHH1	YDL160C	S. cerevisiae		FBA1	YKL060C	Mitchell SF, et al. (2013)-23222640	physical interactions
DHH1	YDL160C	S. cerevisiae		FKS1	YLR342W	Mitchell SF, et al. (2013)-23222640	physical interactions
DHH1	YDL160C	S. cerevisiae		FMP43	YGR243W	Mitchell SF, et al. (2013)-23222640	physical interactions
DHH1	YDL160C	S. cerevisiae		GAS1	YMR307W	Mitchell SF, et al. (2013)-23222640	physical interactions
DHH1	YDL160C	S. cerevisiae		GCN1	YGL195W	Mitchell SF, et al. (2013)-23222640	physical interactions
DHH1	YDL160C	S. cerevisiae		GCN4	YEL009C	Mitchell SF, et al. (2013)-23222640	physical interactions
DHH1	YDL160C	S. cerevisiae		GCR1	YPL075W	Mitchell SF, et al. (2013)-23222640	physical interactions
DHH1	YDL160C	S. cerevisiae		GIP3	YPL137C	Mitchell SF, et al. (2013)-23222640	physical interactions
DHH1	YDL160C	S. cerevisiae		GIS2	YNL255C	Tarassov K, et al. (2008)-18467557	physical interactions
DHH1	YDL160C	S. cerevisiae		GLK1	YCL040W	Mitchell SF, et al. (2013)-23222640	physical interactions
DHH1	YDL160C	S. cerevisiae		GLN1	YPR035W	Mitchell SF, et al. (2013)-23222640	physical interactions
DHH1	YDL160C	S. cerevisiae		GLO3	YER122C	Mitchell SF, et al. (2013)-23222640	physical interactions
DHH1	YDL160C	S. cerevisiae		GLY1	YEL046C	Mitchell SF, et al. (2013)-23222640	physical interactions
DHH1	YDL160C	S. cerevisiae		GPD1	YDL022W	Mitchell SF, et al. (2013)-23222640	physical interactions
DHH1	YDL160C	S. cerevisiae		GPG1	YGL121C	Mitchell SF, et al. (2013)-23222640	physical interactions
DHH1	YDL160C	S. cerevisiae		GPM1	YKL152C	Mitchell SF, et al. (2013)-23222640	physical interactions
DHH1	YDL160C	S. cerevisiae		GPP1	YIL053W	Mitchell SF, et al. (2013)-23222640	physical interactions
DHH1	YDL160C	S. cerevisiae		GSP1	YLR293C	Mitchell SF, et al. (2013)-23222640	physical interactions
DHH1	YDL160C	S. cerevisiae		GSY1	YFR015C	Mitchell SF, et al. (2013)-23222640	physical interactions
DHH1	YDL160C	S. cerevisiae		GSY2	YLR258W	Mitchell SF, et al. (2013)-23222640	physical interactions
DHH1	YDL160C	S. cerevisiae		GUS1	YGL245W	Mitchell SF, et al. (2013)-23222640	physical interactions
DHH1	YDL160C	S. cerevisiae		HEK2	YBL032W	Hasegawa Y, et al. (2008)-18805955	physical interactions
DHH1	YDL160C	S. cerevisiae		HHT1	YBR010W	Mitchell SF, et al. (2013)-23222640	physical interactions
DHH1	YDL160C	S. cerevisiae		HHT2	YNL031C	Mitchell SF, et al. (2013)-23222640	physical interactions
DHH1	YDL160C	S. cerevisiae		HIS4	YCL030C	Gavin AC, et al. (2002)-11805826	physical interactions
DHH1	YDL160C	S. cerevisiae		HMO1	YDR174W	Mitchell SF, et al. (2013)-23222640	physical interactions
DHH1	YDL160C	S. cerevisiae		HRI1	YLR301W	Mitchell SF, et al. (2013)-23222640	physical interactions
DHH1	YDL160C	S. cerevisiae		HSC82	YMR186W	Mitchell SF, et al. (2013)-23222640	physical interactions
DHH1	YDL160C	S. cerevisiae		HSP10	YOR020C	Mitchell SF, et al. (2013)-23222640	physical interactions
DHH1	YDL160C	S. cerevisiae		HSP104	YLL026W	Mitchell SF, et al. (2013)-23222640	physical interactions
DHH1	YDL160C	S. cerevisiae		HSP150	YJL159W	Mitchell SF, et al. (2013)-23222640	physical interactions
DHH1	YDL160C	S. cerevisiae		HSP30	YCR021C	Mitchell SF, et al. (2013)-23222640	physical interactions
DHH1	YDL160C	S. cerevisiae		HSP60	YLR259C	Mitchell SF, et al. (2013)-23222640	physical interactions
DHH1	YDL160C	S. cerevisiae		HSP82	YPL240C	Mitchell SF, et al. (2013)-23222640	physical interactions
DHH1	YDL160C	S. cerevisiae		HTB1	YDR224C	Mitchell SF, et al. (2013)-23222640	physical interactions
DHH1	YDL160C	S. cerevisiae		HTB2	YBL002W	Mitchell SF, et al. (2013)-23222640	physical interactions
DHH1	YDL160C	S. cerevisiae		HXK1	YFR053C	Mitchell SF, et al. (2013)-23222640	physical interactions
DHH1	YDL160C	S. cerevisiae		HXK2	YGL253W	Mitchell SF, et al. (2013)-23222640	physical interactions
DHH1	YDL160C	S. cerevisiae		HXT2	YMR011W	Mitchell SF, et al. (2013)-23222640	physical interactions
DHH1	YDL160C	S. cerevisiae		HYM1	YKL189W	Mitchell SF, et al. (2013)-23222640	physical interactions
DHH1	YDL160C	S. cerevisiae		HYP2	YEL034W	Mitchell SF, et al. (2013)-23222640	physical interactions
DHH1	YDL160C	S. cerevisiae		IGO1	YNL157W	Talarek N, et al. (2010)-20471941	physical interactions
DHH1	YDL160C	S. cerevisiae		ILV3	YJR016C	Mitchell SF, et al. (2013)-23222640	physical interactions
DHH1	YDL160C	S. cerevisiae		ILV5	YLR355C	Mitchell SF, et al. (2013)-23222640	physical interactions
DHH1	YDL160C	S. cerevisiae		IMD4	YML056C	Mitchell SF, et al. (2013)-23222640	physical interactions
DHH1	YDL160C	S. cerevisiae		INA1	YLR413W	Mitchell SF, et al. (2013)-23222640	physical interactions
DHH1	YDL160C	S. cerevisiae		IRR1	YIL026C	Mitchell SF, et al. (2013)-23222640	physical interactions
DHH1	YDL160C	S. cerevisiae		IST2	YBR086C	Mitchell SF, et al. (2013)-23222640	physical interactions
DHH1	YDL160C	S. cerevisiae		KAR2	YJL034W	Mitchell SF, et al. (2013)-23222640	physical interactions
DHH1	YDL160C	S. cerevisiae		KGD1	YIL125W	Mitchell SF, et al. (2013)-23222640	physical interactions
DHH1	YDL160C	S. cerevisiae		KIN1	YDR122W	Mitchell SF, et al. (2013)-23222640	physical interactions
DHH1	YDL160C	S. cerevisiae		KRS1	YDR037W	Mitchell SF, et al. (2013)-23222640	physical interactions
DHH1	YDL160C	S. cerevisiae		LAP2	YNL045W	Mitchell SF, et al. (2013)-23222640	physical interactions
DHH1	YDL160C	S. cerevisiae		LCB4	YOR171C	Mitchell SF, et al. (2013)-23222640	physical interactions
DHH1	YDL160C	S. cerevisiae		LEU1	YGL009C	Mitchell SF, et al. (2013)-23222640	physical interactions
DHH1	YDL160C	S. cerevisiae		LSM1	YJL124C	Coller JM, et al. (2001)-11780629	physical interactions
DHH1	YDL160C	S. cerevisiae		LSM1	YJL124C	Collins SR, et al. (2007)-17200106	physical interactions
DHH1	YDL160C	S. cerevisiae		LSM1	YJL124C	Gavin AC, et al. (2002)-11805826	physical interactions
DHH1	YDL160C	S. cerevisiae		LSM1	YJL124C	Gavin AC, et al. (2006)-16429126	physical interactions
DHH1	YDL160C	S. cerevisiae		LSM1	YJL124C	Krogan NJ, et al. (2006)-16554755	physical interactions
DHH1	YDL160C	S. cerevisiae		LSM12	YHR121W	Tarassov K, et al. (2008)-18467557	physical interactions
DHH1	YDL160C	S. cerevisiae		LSM2	YBL026W	Collins SR, et al. (2007)-17200106	physical interactions
DHH1	YDL160C	S. cerevisiae		LSM2	YBL026W	Gavin AC, et al. (2006)-16429126	physical interactions
DHH1	YDL160C	S. cerevisiae		LSM2	YBL026W	Ho Y, et al. (2002)-11805837	physical interactions
DHH1	YDL160C	S. cerevisiae		LSM2	YBL026W	Uetz P, et al. (2000)-10688190	physical interactions
DHH1	YDL160C	S. cerevisiae		LSM3	YLR438C-A	Taoka M, et al. (2009)-19740761	physical interactions
DHH1	YDL160C	S. cerevisiae		LSM3	YLR438C-A	Tarassov K, et al. (2008)-18467557	physical interactions
DHH1	YDL160C	S. cerevisiae		LSM4	YER112W	Collins SR, et al. (2007)-17200106	physical interactions
DHH1	YDL160C	S. cerevisiae		LSM4	YER112W	Gavin AC, et al. (2006)-16429126	physical interactions
DHH1	YDL160C	S. cerevisiae		LSM4	YER112W	Tarassov K, et al. (2008)-18467557	physical interactions
DHH1	YDL160C	S. cerevisiae		LSM6	YDR378C	Collins SR, et al. (2007)-17200106	physical interactions
DHH1	YDL160C	S. cerevisiae		LSM6	YDR378C	Gavin AC, et al. (2006)-16429126	physical interactions
DHH1	YDL160C	S. cerevisiae		LSM6	YDR378C	Tarassov K, et al. (2008)-18467557	physical interactions
DHH1	YDL160C	S. cerevisiae		LSM7	YNL147W	Collins SR, et al. (2007)-17200106	physical interactions
DHH1	YDL160C	S. cerevisiae		LSM7	YNL147W	Gavin AC, et al. (2002)-11805826	physical interactions
DHH1	YDL160C	S. cerevisiae		LSM7	YNL147W	Gavin AC, et al. (2006)-16429126	physical interactions
DHH1	YDL160C	S. cerevisiae		LSM7	YNL147W	Krogan NJ, et al. (2006)-16554755	physical interactions
DHH1	YDL160C	S. cerevisiae		LSP1	YPL004C	Mitchell SF, et al. (2013)-23222640	physical interactions
DHH1	YDL160C	S. cerevisiae		LYS20	YDL182W	Mitchell SF, et al. (2013)-23222640	physical interactions
DHH1	YDL160C	S. cerevisiae		MDH2	YOL126C	Mitchell SF, et al. (2013)-23222640	physical interactions
DHH1	YDL160C	S. cerevisiae		MEP3	YPR138C	Mitchell SF, et al. (2013)-23222640	physical interactions
DHH1	YDL160C	S. cerevisiae		MET6	YER091C	Mitchell SF, et al. (2013)-23222640	physical interactions
DHH1	YDL160C	S. cerevisiae		MFA2	YNL145W	Mitchell SF, et al. (2013)-23222640	physical interactions
DHH1	YDL160C	S. cerevisiae		MMF1	YIL051C	Mitchell SF, et al. (2013)-23222640	physical interactions
DHH1	YDL160C	S. cerevisiae		MOB1	YIL106W	Breitkreutz A, et al. (2010)-20489023	physical interactions
DHH1	YDL160C	S. cerevisiae		MOT2	YER068W	Kruk JA, et al. (2011)-21406554	physical interactions
DHH1	YDL160C	S. cerevisiae		MOT2	YER068W	Mitchell SF, et al. (2013)-23222640	physical interactions
DHH1	YDL160C	S. cerevisiae		MOT2	YER068W	Tarassov K, et al. (2008)-18467557	physical interactions
DHH1	YDL160C	S. cerevisiae		MPT5	YGL178W	Tarassov K, et al. (2008)-18467557	physical interactions
DHH1	YDL160C	S. cerevisiae		MRE11	YMR224C	Mitchell SF, et al. (2013)-23222640	physical interactions
DHH1	YDL160C	S. cerevisiae		MRH1	YDR033W	Mitchell SF, et al. (2013)-23222640	physical interactions
DHH1	YDL160C	S. cerevisiae		MRPL11	YDL202W	Mitchell SF, et al. (2013)-23222640	physical interactions
DHH1	YDL160C	S. cerevisiae		MRT4	YKL009W	Mitchell SF, et al. (2013)-23222640	physical interactions
DHH1	YDL160C	S. cerevisiae		MTH1	YDR277C	Mitchell SF, et al. (2013)-23222640	physical interactions
DHH1	YDL160C	S. cerevisiae		MYO2	YOR326W	Chang W, et al. (2008)-18218704	physical interactions
DHH1	YDL160C	S. cerevisiae		NAB3	YPL190C	Mitchell SF, et al. (2013)-23222640	physical interactions
DHH1	YDL160C	S. cerevisiae		NAM7	YMR080C	Tarassov K, et al. (2008)-18467557	physical interactions
DHH1	YDL160C	S. cerevisiae		NCE102	YPR149W	Mitchell SF, et al. (2013)-23222640	physical interactions
DHH1	YDL160C	S. cerevisiae		NCL1	YBL024W	Mitchell SF, et al. (2013)-23222640	physical interactions
DHH1	YDL160C	S. cerevisiae		NEW1	YPL226W	Mitchell SF, et al. (2013)-23222640	physical interactions
DHH1	YDL160C	S. cerevisiae		NGR1	YBR212W	Chang LC and Lee FJ (2012)-21998293	physical interactions
DHH1	YDL160C	S. cerevisiae		NGR1	YBR212W	Chang LC and Lee FJ (2012)-21998293	physical interactions
DHH1	YDL160C	S. cerevisiae		NGR1	YBR212W	Chang LC and Lee FJ (2012)-21998293	physical interactions
DHH1	YDL160C	S. cerevisiae		NGR1	YBR212W	Chang LC and Lee FJ (2012)-21998293	physical interactions
DHH1	YDL160C	S. cerevisiae		NHP2	YDL208W	Mitchell SF, et al. (2013)-23222640	physical interactions
DHH1	YDL160C	S. cerevisiae		NOG2	YNR053C	Mitchell SF, et al. (2013)-23222640	physical interactions
DHH1	YDL160C	S. cerevisiae		NOP1	YDL014W	Mitchell SF, et al. (2013)-23222640	physical interactions
DHH1	YDL160C	S. cerevisiae		NPL3	YDR432W	Mitchell SF, et al. (2013)-23222640	physical interactions
DHH1	YDL160C	S. cerevisiae		OCA1	YNL099C	Mitchell SF, et al. (2013)-23222640	physical interactions
DHH1	YDL160C	S. cerevisiae		OLA1	YBR025C	Mitchell SF, et al. (2013)-23222640	physical interactions
DHH1	YDL160C	S. cerevisiae		OLE1	YGL055W	Mitchell SF, et al. (2013)-23222640	physical interactions
DHH1	YDL160C	S. cerevisiae		ORM2	YLR350W	Babu M, et al. (2012)-22940862	physical interactions
DHH1	YDL160C	S. cerevisiae		OYE2	YHR179W	Mitchell SF, et al. (2013)-23222640	physical interactions
DHH1	YDL160C	S. cerevisiae		PAT1	YCR077C	Coller JM, et al. (2001)-11780629	physical interactions
DHH1	YDL160C	S. cerevisiae		PAT1	YCR077C	Collins SR, et al. (2007)-17200106	physical interactions
DHH1	YDL160C	S. cerevisiae		PAT1	YCR077C	Drummond SP, et al. (2011)-21712243	physical interactions
DHH1	YDL160C	S. cerevisiae		PAT1	YCR077C	Fischer N and Weis K (2002)-12032091	physical interactions
DHH1	YDL160C	S. cerevisiae		PAT1	YCR077C	Gavin AC, et al. (2006)-16429126	physical interactions
DHH1	YDL160C	S. cerevisiae		PAT1	YCR077C	Ho Y, et al. (2002)-11805837	physical interactions
DHH1	YDL160C	S. cerevisiae		PAT1	YCR077C	Nissan T, et al. (2010)-20832728	physical interactions
DHH1	YDL160C	S. cerevisiae		PAT1	YCR077C	Ramachandran V, et al. (2011)-21925385	physical interactions
DHH1	YDL160C	S. cerevisiae		PAT1	YCR077C	Tarassov K, et al. (2008)-18467557	physical interactions
DHH1	YDL160C	S. cerevisiae		PBP1	YGR178C	Ito T, et al. (2001)-11283351	physical interactions
DHH1	YDL160C	S. cerevisiae		PBP1	YGR178C	Tarassov K, et al. (2008)-18467557	physical interactions
DHH1	YDL160C	S. cerevisiae		PDC1	YLR044C	Mitchell SF, et al. (2013)-23222640	physical interactions
DHH1	YDL160C	S. cerevisiae		PDC5	YLR134W	Mitchell SF, et al. (2013)-23222640	physical interactions
DHH1	YDL160C	S. cerevisiae		PDR5	YOR153W	Mitchell SF, et al. (2013)-23222640	physical interactions
DHH1	YDL160C	S. cerevisiae		PET9	YBL030C	Mitchell SF, et al. (2013)-23222640	physical interactions
DHH1	YDL160C	S. cerevisiae		PEX3	YDR329C	Mitchell SF, et al. (2013)-23222640	physical interactions
DHH1	YDL160C	S. cerevisiae		PFK1	YGR240C	Mitchell SF, et al. (2013)-23222640	physical interactions
DHH1	YDL160C	S. cerevisiae		PFY1	YOR122C	Mitchell SF, et al. (2013)-23222640	physical interactions
DHH1	YDL160C	S. cerevisiae		PGI1	YBR196C	Mitchell SF, et al. (2013)-23222640	physical interactions
DHH1	YDL160C	S. cerevisiae		PGK1	YCR012W	Mitchell SF, et al. (2013)-23222640	physical interactions
DHH1	YDL160C	S. cerevisiae		PHO84	YML123C	Mitchell SF, et al. (2013)-23222640	physical interactions
DHH1	YDL160C	S. cerevisiae		PIR1	YKL164C	Mitchell SF, et al. (2013)-23222640	physical interactions
DHH1	YDL160C	S. cerevisiae		PMA1	YGL008C	Mitchell SF, et al. (2013)-23222640	physical interactions
DHH1	YDL160C	S. cerevisiae		PMP1	YCR024C-A	Mitchell SF, et al. (2013)-23222640	physical interactions
DHH1	YDL160C	S. cerevisiae		PMP2	YEL017C-A	Mitchell SF, et al. (2013)-23222640	physical interactions
DHH1	YDL160C	S. cerevisiae		PNC1	YGL037C	Mitchell SF, et al. (2013)-23222640	physical interactions
DHH1	YDL160C	S. cerevisiae		POP2	YNR052C	Coller JM, et al. (2001)-11780629	physical interactions
DHH1	YDL160C	S. cerevisiae		POP2	YNR052C	Hata H, et al. (1998)-9504907	physical interactions
DHH1	YDL160C	S. cerevisiae		POP2	YNR052C	Hata H, et al. (1998)-9504907	physical interactions
DHH1	YDL160C	S. cerevisiae		POR1	YNL055C	Chang LC and Lee FJ (2012)-21998293	physical interactions
DHH1	YDL160C	S. cerevisiae		POR1	YNL055C	Mitchell SF, et al. (2013)-23222640	physical interactions
DHH1	YDL160C	S. cerevisiae		PPQ1	YPL179W	Mitchell SF, et al. (2013)-23222640	physical interactions
DHH1	YDL160C	S. cerevisiae		PRB1	YEL060C	Mitchell SF, et al. (2013)-23222640	physical interactions
DHH1	YDL160C	S. cerevisiae		PRE1	YER012W	Mitchell SF, et al. (2013)-23222640	physical interactions
DHH1	YDL160C	S. cerevisiae		PRO2	YOR323C	Mitchell SF, et al. (2013)-23222640	physical interactions
DHH1	YDL160C	S. cerevisiae		PRP19	YLL036C	Stevens SW, et al. (2002)-11804584	physical interactions
DHH1	YDL160C	S. cerevisiae		PRP31	YGR091W	Collins SR, et al. (2007)-17200106	physical interactions
DHH1	YDL160C	S. cerevisiae		PRP4	YPR178W	Collins SR, et al. (2007)-17200106	physical interactions
DHH1	YDL160C	S. cerevisiae		PRP6	YBR055C	Collins SR, et al. (2007)-17200106	physical interactions
DHH1	YDL160C	S. cerevisiae		PRP8	YHR165C	Mitchell SF, et al. (2013)-23222640	physical interactions
DHH1	YDL160C	S. cerevisiae		PSA1	YDL055C	Mitchell SF, et al. (2013)-23222640	physical interactions
DHH1	YDL160C	S. cerevisiae		PTC5	YOR090C	Mitchell SF, et al. (2013)-23222640	physical interactions
DHH1	YDL160C	S. cerevisiae		PUB1	YNL016W	Mitchell SF, et al. (2013)-23222640	physical interactions
DHH1	YDL160C	S. cerevisiae		PUB1	YNL016W	Tarassov K, et al. (2008)-18467557	physical interactions
DHH1	YDL160C	S. cerevisiae		PUF4	YGL014W	Tarassov K, et al. (2008)-18467557	physical interactions
DHH1	YDL160C	S. cerevisiae		PUP2	YGR253C	Krogan NJ, et al. (2006)-16554755	physical interactions
DHH1	YDL160C	S. cerevisiae		PUP3	YER094C	Mitchell SF, et al. (2013)-23222640	physical interactions
DHH1	YDL160C	S. cerevisiae		RAD2	YGR258C	Mitchell SF, et al. (2013)-23222640	physical interactions
DHH1	YDL160C	S. cerevisiae		REG1	YDR028C	Mitchell SF, et al. (2013)-23222640	physical interactions
DHH1	YDL160C	S. cerevisiae		RNR1	YER070W	Mitchell SF, et al. (2013)-23222640	physical interactions
DHH1	YDL160C	S. cerevisiae		RPA135	YPR010C	Mitchell SF, et al. (2013)-23222640	physical interactions
DHH1	YDL160C	S. cerevisiae		RPA190	YOR341W	Mitchell SF, et al. (2013)-23222640	physical interactions
DHH1	YDL160C	S. cerevisiae		RPB8	YOR224C	Mitchell SF, et al. (2013)-23222640	physical interactions
DHH1	YDL160C	S. cerevisiae		RPC40	YPR110C	Gavin AC, et al. (2002)-11805826	physical interactions
DHH1	YDL160C	S. cerevisiae		RPC40	YPR110C	Gavin AC, et al. (2006)-16429126	physical interactions
DHH1	YDL160C	S. cerevisiae		RPL10	YLR075W	Mitchell SF, et al. (2013)-23222640	physical interactions
DHH1	YDL160C	S. cerevisiae		RPL12A	YEL054C	Mitchell SF, et al. (2013)-23222640	physical interactions
DHH1	YDL160C	S. cerevisiae		RPL12B	YDR418W	Mitchell SF, et al. (2013)-23222640	physical interactions
DHH1	YDL160C	S. cerevisiae		RPL13B	YMR142C	Mitchell SF, et al. (2013)-23222640	physical interactions
DHH1	YDL160C	S. cerevisiae		RPL15A	YLR029C	Mitchell SF, et al. (2013)-23222640	physical interactions
DHH1	YDL160C	S. cerevisiae		RPL15B	YMR121C	Mitchell SF, et al. (2013)-23222640	physical interactions
DHH1	YDL160C	S. cerevisiae		RPL16A	YIL133C	Drummond SP, et al. (2011)-21712243	physical interactions
DHH1	YDL160C	S. cerevisiae		RPL16B	YNL069C	Drummond SP, et al. (2011)-21712243	physical interactions
DHH1	YDL160C	S. cerevisiae		RPL19A	YBR084C-A	Mitchell SF, et al. (2013)-23222640	physical interactions
DHH1	YDL160C	S. cerevisiae		RPL20A	YMR242C	Mitchell SF, et al. (2013)-23222640	physical interactions
DHH1	YDL160C	S. cerevisiae		RPL20B	YOR312C	Mitchell SF, et al. (2013)-23222640	physical interactions
DHH1	YDL160C	S. cerevisiae		RPL26A	YLR344W	Drummond SP, et al. (2011)-21712243	physical interactions
DHH1	YDL160C	S. cerevisiae		RPL26B	YGR034W	Drummond SP, et al. (2011)-21712243	physical interactions
DHH1	YDL160C	S. cerevisiae		RPL2B	YIL018W	Mitchell SF, et al. (2013)-23222640	physical interactions
DHH1	YDL160C	S. cerevisiae		RPL33A	YPL143W	Mitchell SF, et al. (2013)-23222640	physical interactions
DHH1	YDL160C	S. cerevisiae		RPL33B	YOR234C	Mitchell SF, et al. (2013)-23222640	physical interactions
DHH1	YDL160C	S. cerevisiae		RPL35A	YDL191W	Drummond SP, et al. (2011)-21712243	physical interactions
DHH1	YDL160C	S. cerevisiae		RPL35B	YDL136W	Drummond SP, et al. (2011)-21712243	physical interactions
DHH1	YDL160C	S. cerevisiae		RPL37A	YLR185W	Mitchell SF, et al. (2013)-23222640	physical interactions
DHH1	YDL160C	S. cerevisiae		RPL40A	YIL148W	Krogan NJ, et al. (2006)-16554755	physical interactions
DHH1	YDL160C	S. cerevisiae		RPL4B	YDR012W	Mitchell SF, et al. (2013)-23222640	physical interactions
DHH1	YDL160C	S. cerevisiae		RPL5	YPL131W	Mitchell SF, et al. (2013)-23222640	physical interactions
DHH1	YDL160C	S. cerevisiae		RPL6B	YLR448W	Mitchell SF, et al. (2013)-23222640	physical interactions
DHH1	YDL160C	S. cerevisiae		RPL7A	YGL076C	Mitchell SF, et al. (2013)-23222640	physical interactions
DHH1	YDL160C	S. cerevisiae		RPL7B	YPL198W	Mitchell SF, et al. (2013)-23222640	physical interactions
DHH1	YDL160C	S. cerevisiae		RPN1	YHR027C	Guerrero C, et al. (2008)-18757749	physical interactions
DHH1	YDL160C	S. cerevisiae		RPN11	YFR004W	Guerrero C, et al. (2008)-18757749	physical interactions
DHH1	YDL160C	S. cerevisiae		RPN11	YFR004W	Kaake RM, et al. (2010)-20170199	physical interactions
DHH1	YDL160C	S. cerevisiae		RPN2	YIL075C	Mitchell SF, et al. (2013)-23222640	physical interactions
DHH1	YDL160C	S. cerevisiae		RPO21	YDL140C	Kruk JA, et al. (2011)-21406554	physical interactions
DHH1	YDL160C	S. cerevisiae		RPO21	YDL140C	Mitchell SF, et al. (2013)-23222640	physical interactions
DHH1	YDL160C	S. cerevisiae		RPP0	YLR340W	Mitchell SF, et al. (2013)-23222640	physical interactions
DHH1	YDL160C	S. cerevisiae		RPS0A	YGR214W	Mitchell SF, et al. (2013)-23222640	physical interactions
DHH1	YDL160C	S. cerevisiae		RPS0B	YLR048W	Mitchell SF, et al. (2013)-23222640	physical interactions
DHH1	YDL160C	S. cerevisiae		RPS11A	YDR025W	Mitchell SF, et al. (2013)-23222640	physical interactions
DHH1	YDL160C	S. cerevisiae		RPS11B	YBR048W	Mitchell SF, et al. (2013)-23222640	physical interactions
DHH1	YDL160C	S. cerevisiae		RPS12	YOR369C	Mitchell SF, et al. (2013)-23222640	physical interactions
DHH1	YDL160C	S. cerevisiae		RPS15	YOL040C	Mitchell SF, et al. (2013)-23222640	physical interactions
DHH1	YDL160C	S. cerevisiae		RPS19A	YOL121C	Drummond SP, et al. (2011)-21712243	physical interactions
DHH1	YDL160C	S. cerevisiae		RPS19B	YNL302C	Drummond SP, et al. (2011)-21712243	physical interactions
DHH1	YDL160C	S. cerevisiae		RPS1A	YLR441C	Mitchell SF, et al. (2013)-23222640	physical interactions
DHH1	YDL160C	S. cerevisiae		RPS21B	YJL136C	Mitchell SF, et al. (2013)-23222640	physical interactions
DHH1	YDL160C	S. cerevisiae		RPS22B	YLR367W	Mitchell SF, et al. (2013)-23222640	physical interactions
DHH1	YDL160C	S. cerevisiae		RPS23A	YGR118W	Mitchell SF, et al. (2013)-23222640	physical interactions
DHH1	YDL160C	S. cerevisiae		RPS26B	YER131W	Mitchell SF, et al. (2013)-23222640	physical interactions
DHH1	YDL160C	S. cerevisiae		RPS27A	YKL156W	Mitchell SF, et al. (2013)-23222640	physical interactions
DHH1	YDL160C	S. cerevisiae		RPS28B	YLR264W	Mitchell SF, et al. (2013)-23222640	physical interactions
DHH1	YDL160C	S. cerevisiae		RPS29B	YDL061C	Mitchell SF, et al. (2013)-23222640	physical interactions
DHH1	YDL160C	S. cerevisiae		RPS3	YNL178W	Drummond SP, et al. (2011)-21712243	physical interactions
DHH1	YDL160C	S. cerevisiae		RPS4B	YHR203C	Mitchell SF, et al. (2013)-23222640	physical interactions
DHH1	YDL160C	S. cerevisiae		RPS6B	YBR181C	Mitchell SF, et al. (2013)-23222640	physical interactions
DHH1	YDL160C	S. cerevisiae		RPS7A	YOR096W	Mitchell SF, et al. (2013)-23222640	physical interactions
DHH1	YDL160C	S. cerevisiae		RPS7B	YNL096C	Mitchell SF, et al. (2013)-23222640	physical interactions
DHH1	YDL160C	S. cerevisiae		RTN1	YDR233C	Mitchell SF, et al. (2013)-23222640	physical interactions
DHH1	YDL160C	S. cerevisiae		SAH1	YER043C	Mitchell SF, et al. (2013)-23222640	physical interactions
DHH1	YDL160C	S. cerevisiae		SAS5	YOR213C	Mitchell SF, et al. (2013)-23222640	physical interactions
DHH1	YDL160C	S. cerevisiae		SBP1	YHL034C	Mitchell SF, et al. (2013)-23222640	physical interactions
DHH1	YDL160C	S. cerevisiae		SBP1	YHL034C	Mitchell SF, et al. (2013)-23222640	physical interactions
DHH1	YDL160C	S. cerevisiae		SCD6	YPR129W	Decourty L, et al. (2008)-18408161	physical interactions
DHH1	YDL160C	S. cerevisiae		SCD6	YPR129W	Tarassov K, et al. (2008)-18467557	physical interactions
DHH1	YDL160C	S. cerevisiae		SCP160	YJL080C	Mitchell SF, et al. (2013)-23222640	physical interactions
DHH1	YDL160C	S. cerevisiae		SCW11	YGL028C	Mitchell SF, et al. (2013)-23222640	physical interactions
DHH1	YDL160C	S. cerevisiae		SCW4	YGR279C	Mitchell SF, et al. (2013)-23222640	physical interactions
DHH1	YDL160C	S. cerevisiae		SDO1	YLR022C	Mitchell SF, et al. (2013)-23222640	physical interactions
DHH1	YDL160C	S. cerevisiae		SEC23	YPR181C	Mitchell SF, et al. (2013)-23222640	physical interactions
DHH1	YDL160C	S. cerevisiae		SEC27	YGL137W	Ho Y, et al. (2002)-11805837	physical interactions
DHH1	YDL160C	S. cerevisiae		SEC53	YFL045C	Mitchell SF, et al. (2013)-23222640	physical interactions
DHH1	YDL160C	S. cerevisiae		SEC7	YDR170C	Gavin AC, et al. (2002)-11805826	physical interactions
DHH1	YDL160C	S. cerevisiae		SEC7	YDR170C	Gavin AC, et al. (2006)-16429126	physical interactions
DHH1	YDL160C	S. cerevisiae		SED1	YDR077W	Mitchell SF, et al. (2013)-23222640	physical interactions
DHH1	YDL160C	S. cerevisiae		SEY1	YOR165W	Mitchell SF, et al. (2013)-23222640	physical interactions
DHH1	YDL160C	S. cerevisiae		SKN1	YGR143W	Mitchell SF, et al. (2013)-23222640	physical interactions
DHH1	YDL160C	S. cerevisiae		SNQ2	YDR011W	Mitchell SF, et al. (2013)-23222640	physical interactions
DHH1	YDL160C	S. cerevisiae		SNU114	YKL173W	Collins SR, et al. (2007)-17200106	physical interactions
DHH1	YDL160C	S. cerevisiae		SNU13	YEL026W	Mitchell SF, et al. (2013)-23222640	physical interactions
DHH1	YDL160C	S. cerevisiae		SNU66	YOR308C	Collins SR, et al. (2007)-17200106	physical interactions
DHH1	YDL160C	S. cerevisiae		SPT21	YMR179W	Mitchell SF, et al. (2013)-23222640	physical interactions
DHH1	YDL160C	S. cerevisiae		SQS1	YNL224C	Mitchell SF, et al. (2013)-23222640	physical interactions
DHH1	YDL160C	S. cerevisiae		SRO9	YCL037C	Tarassov K, et al. (2008)-18467557	physical interactions
DHH1	YDL160C	S. cerevisiae		SRP40	YKR092C	Mitchell SF, et al. (2013)-23222640	physical interactions
DHH1	YDL160C	S. cerevisiae		SRV2	YNL138W	Mitchell SF, et al. (2013)-23222640	physical interactions
DHH1	YDL160C	S. cerevisiae		SSA1	YAL005C	Mitchell SF, et al. (2013)-23222640	physical interactions
DHH1	YDL160C	S. cerevisiae		SSA2	YLL024C	Mitchell SF, et al. (2013)-23222640	physical interactions
DHH1	YDL160C	S. cerevisiae		SSA3	YBL075C	Mitchell SF, et al. (2013)-23222640	physical interactions
DHH1	YDL160C	S. cerevisiae		SSB1	YDL229W	Mitchell SF, et al. (2013)-23222640	physical interactions
DHH1	YDL160C	S. cerevisiae		SSB2	YNL209W	Mitchell SF, et al. (2013)-23222640	physical interactions
DHH1	YDL160C	S. cerevisiae		SSC1	YJR045C	Mitchell SF, et al. (2013)-23222640	physical interactions
DHH1	YDL160C	S. cerevisiae		STI1	YOR027W	Mitchell SF, et al. (2013)-23222640	physical interactions
DHH1	YDL160C	S. cerevisiae		STM1	YLR150W	Mitchell SF, et al. (2013)-23222640	physical interactions
DHH1	YDL160C	S. cerevisiae		STP4	YDL048C	Mitchell SF, et al. (2013)-23222640	physical interactions
DHH1	YDL160C	S. cerevisiae		SUB2	YDL084W	Mitchell SF, et al. (2013)-23222640	physical interactions
DHH1	YDL160C	S. cerevisiae		SUS1	YBR111W-A	Cuenca-Bono B, et al. (2010)-20230609	physical interactions
DHH1	YDL160C	S. cerevisiae		TAT1	YBR069C	Mitchell SF, et al. (2013)-23222640	physical interactions
DHH1	YDL160C	S. cerevisiae		TCB3	YML072C	Mitchell SF, et al. (2013)-23222640	physical interactions
DHH1	YDL160C	S. cerevisiae		TDA1	YMR291W	Mitchell SF, et al. (2013)-23222640	physical interactions
DHH1	YDL160C	S. cerevisiae		TDH1	YJL052W	Mitchell SF, et al. (2013)-23222640	physical interactions
DHH1	YDL160C	S. cerevisiae		TDH2	YJR009C	Mitchell SF, et al. (2013)-23222640	physical interactions
DHH1	YDL160C	S. cerevisiae		TDH3	YGR192C	Mitchell SF, et al. (2013)-23222640	physical interactions
DHH1	YDL160C	S. cerevisiae		TEF1	YPR080W	Drummond SP, et al. (2011)-21712243	physical interactions
DHH1	YDL160C	S. cerevisiae		TEF2	YBR118W	Drummond SP, et al. (2011)-21712243	physical interactions
DHH1	YDL160C	S. cerevisiae		TEF2	YBR118W	Mitchell SF, et al. (2013)-23222640	physical interactions
DHH1	YDL160C	S. cerevisiae		TEF4	YKL081W	Mitchell SF, et al. (2013)-23222640	physical interactions
DHH1	YDL160C	S. cerevisiae		TIF1	YKR059W	Drummond SP, et al. (2011)-21712243	physical interactions
DHH1	YDL160C	S. cerevisiae		TIF1	YKR059W	Mitchell SF, et al. (2013)-23222640	physical interactions
DHH1	YDL160C	S. cerevisiae		TIF2	YJL138C	Drummond SP, et al. (2011)-21712243	physical interactions
DHH1	YDL160C	S. cerevisiae		TIF2	YJL138C	Krogan NJ, et al. (2006)-16554755	physical interactions
DHH1	YDL160C	S. cerevisiae		TIF2	YJL138C	Mitchell SF, et al. (2013)-23222640	physical interactions
DHH1	YDL160C	S. cerevisiae		TIF5	YPR041W	Mitchell SF, et al. (2013)-23222640	physical interactions
DHH1	YDL160C	S. cerevisiae		TIF6	YPR016C	Mitchell SF, et al. (2013)-23222640	physical interactions
DHH1	YDL160C	S. cerevisiae		TIS11	YLR136C	Pedro-Segura E, et al. (2008)-18715869	physical interactions
DHH1	YDL160C	S. cerevisiae		TKL1	YPR074C	Mitchell SF, et al. (2013)-23222640	physical interactions
DHH1	YDL160C	S. cerevisiae		TMA19	YKL056C	Mitchell SF, et al. (2013)-23222640	physical interactions
DHH1	YDL160C	S. cerevisiae		TOM40	YMR203W	Mitchell SF, et al. (2013)-23222640	physical interactions
DHH1	YDL160C	S. cerevisiae		TOM70	YNL121C	Mitchell SF, et al. (2013)-23222640	physical interactions
DHH1	YDL160C	S. cerevisiae		TOS1	YBR162C	Mitchell SF, et al. (2013)-23222640	physical interactions
DHH1	YDL160C	S. cerevisiae		TOS6	YNL300W	Mitchell SF, et al. (2013)-23222640	physical interactions
DHH1	YDL160C	S. cerevisiae		TPI1	YDR050C	Mitchell SF, et al. (2013)-23222640	physical interactions
DHH1	YDL160C	S. cerevisiae		TPM1	YNL079C	Mitchell SF, et al. (2013)-23222640	physical interactions
DHH1	YDL160C	S. cerevisiae		TPO2	YGR138C	Mitchell SF, et al. (2013)-23222640	physical interactions
DHH1	YDL160C	S. cerevisiae		TPS2	YDR074W	Mitchell SF, et al. (2013)-23222640	physical interactions
DHH1	YDL160C	S. cerevisiae		TSL1	YML100W	Mitchell SF, et al. (2013)-23222640	physical interactions
DHH1	YDL160C	S. cerevisiae		TUB2	YFL037W	Mitchell SF, et al. (2013)-23222640	physical interactions
DHH1	YDL160C	S. cerevisiae		TYS1	YGR185C	Mitchell SF, et al. (2013)-23222640	physical interactions
DHH1	YDL160C	S. cerevisiae		TYW1	YPL207W	Mitchell SF, et al. (2013)-23222640	physical interactions
DHH1	YDL160C	S. cerevisiae		UBI4	YLL039C	Kolawa NJ, et al. (2013)-23793018	physical interactions
DHH1	YDL160C	S. cerevisiae		UBI4	YLL039C	Mitchell SF, et al. (2013)-23222640	physical interactions
DHH1	YDL160C	S. cerevisiae		UBI4	YLL039C	Peng J, et al. (2003)-12872131	physical interactions
DHH1	YDL160C	S. cerevisiae		UBI4	YLL039C	Ziv I, et al. (2011)-21427232	physical interactions
DHH1	YDL160C	S. cerevisiae		UBP3	YER151C	Ossareh-Nazari B, et al. (2010)-20508643	physical interactions
DHH1	YDL160C	S. cerevisiae		UGP1	YKL035W	Mitchell SF, et al. (2013)-23222640	physical interactions
DHH1	YDL160C	S. cerevisiae		URA2	YJL130C	Mitchell SF, et al. (2013)-23222640	physical interactions
DHH1	YDL160C	S. cerevisiae		UTH1	YKR042W	Mitchell SF, et al. (2013)-23222640	physical interactions
DHH1	YDL160C	S. cerevisiae		UTP5	YDR398W	Mitchell SF, et al. (2013)-23222640	physical interactions
DHH1	YDL160C	S. cerevisiae		VMA1	YDL185W	Mitchell SF, et al. (2013)-23222640	physical interactions
DHH1	YDL160C	S. cerevisiae		VMA2	YBR127C	Mitchell SF, et al. (2013)-23222640	physical interactions
DHH1	YDL160C	S. cerevisiae		VMA4	YOR332W	Mitchell SF, et al. (2013)-23222640	physical interactions
DHH1	YDL160C	S. cerevisiae		VPS21	YOR089C	Mitchell SF, et al. (2013)-23222640	physical interactions
DHH1	YDL160C	S. cerevisiae		WHI2	YOR043W	Mitchell SF, et al. (2013)-23222640	physical interactions
DHH1	YDL160C	S. cerevisiae		WHI3	YNL197C	Colomina N, et al. (2008)-18667435	physical interactions
DHH1	YDL160C	S. cerevisiae		XRN1	YGL173C	Collins SR, et al. (2007)-17200106	physical interactions
DHH1	YDL160C	S. cerevisiae		XRN1	YGL173C	Fischer N and Weis K (2002)-12032091	physical interactions
DHH1	YDL160C	S. cerevisiae		XRN1	YGL173C	Mitchell SF, et al. (2013)-23222640	physical interactions
DHH1	YDL160C	S. cerevisiae		YAP5	YIR018W	Mitchell SF, et al. (2013)-23222640	physical interactions
DHH1	YDL160C	S. cerevisiae		YDJ1	YNL064C	Mitchell SF, et al. (2013)-23222640	physical interactions
DHH1	YDL160C	S. cerevisiae		YEF3	YLR249W	Mitchell SF, et al. (2013)-23222640	physical interactions
DHH1	YDL160C	S. cerevisiae		YGP1	YNL160W	Mitchell SF, et al. (2013)-23222640	physical interactions
DHH1	YDL160C	S. cerevisiae		YKU80	YMR106C	Ho Y, et al. (2002)-11805837	physical interactions
DHH1	YDL160C	S. cerevisiae		YPS3	YLR121C	Mitchell SF, et al. (2013)-23222640	physical interactions
DHH1	YDL160C	S. cerevisiae		YRB1	YDR002W	Mitchell SF, et al. (2013)-23222640	physical interactions
DHH1	YDL160C	S. cerevisiae		YRO2	YBR054W	Mitchell SF, et al. (2013)-23222640	physical interactions
DHH1	YDL160C	S. cerevisiae		ZEO1	YOL109W	Mitchell SF, et al. (2013)-23222640	physical interactions
DHH1	YDL160C	S. cerevisiae			YCL042W	Mitchell SF, et al. (2013)-23222640	physical interactions
DHH1	YDL160C	S. cerevisiae			YCL049C	Mitchell SF, et al. (2013)-23222640	physical interactions
DHH1	YDL160C	S. cerevisiae			YCR015C	Mitchell SF, et al. (2013)-23222640	physical interactions
DHH1	YDL160C	S. cerevisiae			YDR524C-B	Mitchell SF, et al. (2013)-23222640	physical interactions
DHH1	YDL160C	S. cerevisiae			YEL025C	Mitchell SF, et al. (2013)-23222640	physical interactions
DHH1	YDL160C	S. cerevisiae			YGL082W	Mitchell SF, et al. (2013)-23222640	physical interactions
DHH1	YDL160C	S. cerevisiae			YGR054W	Tarassov K, et al. (2008)-18467557	physical interactions
DHH1	YDL160C	S. cerevisiae			YGR079W	Mitchell SF, et al. (2013)-23222640	physical interactions
DHH1	YDL160C	S. cerevisiae			YHR020W	Mitchell SF, et al. (2013)-23222640	physical interactions
DHH1	YDL160C	S. cerevisiae			YJL047C-A	Mitchell SF, et al. (2013)-23222640	physical interactions
DHH1	YDL160C	S. cerevisiae			YKL068W-A	Mitchell SF, et al. (2013)-23222640	physical interactions
DHH1	YDL160C	S. cerevisiae			YKR075C	Mitchell SF, et al. (2013)-23222640	physical interactions
DHH1	YDL160C	S. cerevisiae			YLR154C-G	Mitchell SF, et al. (2013)-23222640	physical interactions
DHH1	YDL160C	S. cerevisiae			YLR297W	Mitchell SF, et al. (2013)-23222640	physical interactions
DHH1	YDL160C	S. cerevisiae			YMR122W-A	Mitchell SF, et al. (2013)-23222640	physical interactions
DHH1	YDL160C	S. cerevisiae			YPL014W	Mitchell SF, et al. (2013)-23222640	physical interactions
DHH1	YDL160C	S. cerevisiae			YPR036W-A	Mitchell SF, et al. (2013)-23222640	physical interactions
EAP1	YKL204W	S. cerevisiae		CBK1	YNL161W	Breitkreutz A, et al. (2010)-20489023	physical interactions
EAP1	YKL204W	S. cerevisiae		CCT3	YJL014W	Dekker C, et al. (2008)-18511909	physical interactions
EAP1	YKL204W	S. cerevisiae		CCT6	YDR188W	Dekker C, et al. (2008)-18511909	physical interactions
EAP1	YKL204W	S. cerevisiae		CDC33	YOL139C	Blewett NH and Goldstrohm AC (2012)-22890846	physical interactions
EAP1	YKL204W	S. cerevisiae		CDC33	YOL139C	Collins SR, et al. (2007)-17200106	physical interactions
EAP1	YKL204W	S. cerevisiae		CDC33	YOL139C	Ho Y, et al. (2002)-11805837	physical interactions
EAP1	YKL204W	S. cerevisiae		CDC33	YOL139C	Krogan NJ, et al. (2006)-16554755	physical interactions
EAP1	YKL204W	S. cerevisiae		CDC33	YOL139C	Sezen B, et al. (2009)-19571182	physical interactions
EAP1	YKL204W	S. cerevisiae		CDC48	YDL126C	Krogan NJ, et al. (2006)-16554755	physical interactions
EAP1	YKL204W	S. cerevisiae		DEF1	YKL054C	Tarassov K, et al. (2008)-18467557	physical interactions
EAP1	YKL204W	S. cerevisiae		DHH1	YDL160C	Blewett NH and Goldstrohm AC (2012)-22890846	physical interactions
EAP1	YKL204W	S. cerevisiae		DSN1	YIR010W	Akiyoshi B, et al. (2010)-21107429	physical interactions
EAP1	YKL204W	S. cerevisiae		ESC8	YOL017W	Krogan NJ, et al. (2006)-16554755	physical interactions
EAP1	YKL204W	S. cerevisiae		HEK2	YBL032W	Hasegawa Y, et al. (2008)-18805955	physical interactions
EAP1	YKL204W	S. cerevisiae		HO	YDL227C	Blewett NH and Goldstrohm AC (2012)-22890846	physical interactions
EAP1	YKL204W	S. cerevisiae		JSN1	YJR091C	Cridge AG, et al. (2010)-20705650	physical interactions
EAP1	YKL204W	S. cerevisiae		JSN1	YJR091C	Cridge AG, et al. (2010)-20705650	physical interactions
EAP1	YKL204W	S. cerevisiae		MAD2	YJL030W	Wong J, et al. (2007)-17634282	physical interactions
EAP1	YKL204W	S. cerevisiae		MPT5	YGL178W	Blewett NH and Goldstrohm AC (2012)-22890846	physical interactions
EAP1	YKL204W	S. cerevisiae		PHO4	YFR034C	Graumann J, et al. (2004)-14660704	physical interactions
EAP1	YKL204W	S. cerevisiae		PUF2	YPR042C	Cridge AG, et al. (2010)-20705650	physical interactions
EAP1	YKL204W	S. cerevisiae		PUF3	YLL013C	Freeberg MA, et al. (2013)-23409723	physical interactions
EAP1	YKL204W	S. cerevisiae		SCD6	YPR129W	Weidner J, et al. (2014)-24569876	physical interactions
EAP1	YKL204W	S. cerevisiae		SCP160	YJL080C	Mendelsohn BA, et al. (2003)-14530432	physical interactions
EAP1	YKL204W	S. cerevisiae		SEC27	YGL137W	Ho Y, et al. (2002)-11805837	physical interactions
EAP1	YKL204W	S. cerevisiae		SMY2	YBR172C	Ash MR, et al. (2010)-20696395	physical interactions
EAP1	YKL204W	S. cerevisiae		SMY2	YBR172C	Sezen B, et al. (2009)-19571182	physical interactions
EAP1	YKL204W	S. cerevisiae		SMY2	YBR172C	Sezen B, et al. (2009)-19571182	physical interactions
EAP1	YKL204W	S. cerevisiae		TIF4631	YGR162W	Krogan NJ, et al. (2006)-16554755	physical interactions
EAP1	YKL204W	S. cerevisiae		VMS1	YDR049W	Krogan NJ, et al. (2006)-16554755	physical interactions
EAP1	YKL204W	S. cerevisiae		VTS1	YOR359W	Rendl LM, et al. (2012)-23071728	physical interactions
EAP1	YKL204W	S. cerevisiae		YCK2	YNL154C	Uetz P, et al. (2000)-10688190	physical interactions
LSM1	YJL124C	S. cerevisiae		AAC1	YMR056C	Fromont-Racine M, et al. (2000)-10900456	physical interactions
LSM1	YJL124C	S. cerevisiae		AIR2	YDL175C	Fromont-Racine M, et al. (2000)-10900456	physical interactions
LSM1	YJL124C	S. cerevisiae		ALA1	YOR335C	Mitchell SF, et al. (2013)-23222640	physical interactions
LSM1	YJL124C	S. cerevisiae		ALD4	YOR374W	Mitchell SF, et al. (2013)-23222640	physical interactions
LSM1	YJL124C	S. cerevisiae		ARF1	YDL192W	Mitchell SF, et al. (2013)-23222640	physical interactions
LSM1	YJL124C	S. cerevisiae		ARO8	YGL202W	Mitchell SF, et al. (2013)-23222640	physical interactions
LSM1	YJL124C	S. cerevisiae		ASC1	YMR116C	Mitchell SF, et al. (2013)-23222640	physical interactions
LSM1	YJL124C	S. cerevisiae		ASN2	YGR124W	Mitchell SF, et al. (2013)-23222640	physical interactions
LSM1	YJL124C	S. cerevisiae		ATG10	YLL042C	Mitchell SF, et al. (2013)-23222640	physical interactions
LSM1	YJL124C	S. cerevisiae		ATP2	YJR121W	Mitchell SF, et al. (2013)-23222640	physical interactions
LSM1	YJL124C	S. cerevisiae		AUR1	YKL004W	Mitchell SF, et al. (2013)-23222640	physical interactions
LSM1	YJL124C	S. cerevisiae		BAR1	YIL015W	Mitchell SF, et al. (2013)-23222640	physical interactions
LSM1	YJL124C	S. cerevisiae		BAT1	YHR208W	Mitchell SF, et al. (2013)-23222640	physical interactions
LSM1	YJL124C	S. cerevisiae		BNA5	YLR231C	Mitchell SF, et al. (2013)-23222640	physical interactions
LSM1	YJL124C	S. cerevisiae		BRO1	YPL084W	Fromont-Racine M, et al. (2000)-10900456	physical interactions
LSM1	YJL124C	S. cerevisiae		BRR2	YER172C	Collins SR, et al. (2007)-17200106	physical interactions
LSM1	YJL124C	S. cerevisiae		BUD4	YJR092W	Mitchell SF, et al. (2013)-23222640	physical interactions
LSM1	YJL124C	S. cerevisiae		CCW12	YLR110C	Mitchell SF, et al. (2013)-23222640	physical interactions
LSM1	YJL124C	S. cerevisiae		CDC19	YAL038W	Mitchell SF, et al. (2013)-23222640	physical interactions
LSM1	YJL124C	S. cerevisiae		CDC33	YOL139C	Sobti M, et al. (2010)-20108977	physical interactions
LSM1	YJL124C	S. cerevisiae		CDC48	YDL126C	Mitchell SF, et al. (2013)-23222640	physical interactions
LSM1	YJL124C	S. cerevisiae		CDC6	YJL194W	Mitchell SF, et al. (2013)-23222640	physical interactions
LSM1	YJL124C	S. cerevisiae		CHK1	YBR274W	Fromont-Racine M, et al. (2000)-10900456	physical interactions
LSM1	YJL124C	S. cerevisiae		CIC1	YHR052W	Krogan NJ, et al. (2006)-16554755	physical interactions
LSM1	YJL124C	S. cerevisiae		CMK1	YFR014C	Ptacek J, et al. (2005)-16319894	physical interactions
LSM1	YJL124C	S. cerevisiae		CMK2	YOL016C	Fasolo J, et al. (2011)-21460040	physical interactions
LSM1	YJL124C	S. cerevisiae		CMS1	YLR003C	Fromont-Racine M, et al. (2000)-10900456	physical interactions
LSM1	YJL124C	S. cerevisiae		COF1	YLL050C	Mitchell SF, et al. (2013)-23222640	physical interactions
LSM1	YJL124C	S. cerevisiae		DAL1	YIR027C	Mitchell SF, et al. (2013)-23222640	physical interactions
LSM1	YJL124C	S. cerevisiae		DCP1	YOL149W	Tharun S, et al. (2000)-10761922	physical interactions
LSM1	YJL124C	S. cerevisiae		DCP2	YNL118C	Gavin AC, et al. (2002)-11805826	physical interactions
LSM1	YJL124C	S. cerevisiae		DCP2	YNL118C	Gavin AC, et al. (2006)-16429126	physical interactions
LSM1	YJL124C	S. cerevisiae		DCP2	YNL118C	Krogan NJ, et al. (2006)-16554755	physical interactions
LSM1	YJL124C	S. cerevisiae		DCP2	YNL118C	Tharun S and Parker R (2001)-11741542	physical interactions
LSM1	YJL124C	S. cerevisiae		DED1	YOR204W	Sobti M, et al. (2010)-20108977	physical interactions
LSM1	YJL124C	S. cerevisiae		DHH1	YDL160C	Coller JM, et al. (2001)-11780629	physical interactions
LSM1	YJL124C	S. cerevisiae		DHH1	YDL160C	Collins SR, et al. (2007)-17200106	physical interactions
LSM1	YJL124C	S. cerevisiae		DHH1	YDL160C	Gavin AC, et al. (2002)-11805826	physical interactions
LSM1	YJL124C	S. cerevisiae		DHH1	YDL160C	Gavin AC, et al. (2006)-16429126	physical interactions
LSM1	YJL124C	S. cerevisiae		DHH1	YDL160C	Krogan NJ, et al. (2006)-16554755	physical interactions
LSM1	YJL124C	S. cerevisiae		DIB1	YPR082C	Collins SR, et al. (2007)-17200106	physical interactions
LSM1	YJL124C	S. cerevisiae		DPH6	YLR143W	Mitchell SF, et al. (2013)-23222640	physical interactions
LSM1	YJL124C	S. cerevisiae		DSE2	YHR143W	Mitchell SF, et al. (2013)-23222640	physical interactions
LSM1	YJL124C	S. cerevisiae		EDC3	YEL015W	Krogan NJ, et al. (2006)-16554755	physical interactions
LSM1	YJL124C	S. cerevisiae		EFB1	YAL003W	Mitchell SF, et al. (2013)-23222640	physical interactions
LSM1	YJL124C	S. cerevisiae		EFM2	YBR271W	Mitchell SF, et al. (2013)-23222640	physical interactions
LSM1	YJL124C	S. cerevisiae		EFT1	YOR133W	Mitchell SF, et al. (2013)-23222640	physical interactions
LSM1	YJL124C	S. cerevisiae		EFT2	YDR385W	Mitchell SF, et al. (2013)-23222640	physical interactions
LSM1	YJL124C	S. cerevisiae		ENO2	YHR174W	Mitchell SF, et al. (2013)-23222640	physical interactions
LSM1	YJL124C	S. cerevisiae		ERG11	YHR007C	Mitchell SF, et al. (2013)-23222640	physical interactions
LSM1	YJL124C	S. cerevisiae		ERG4	YGL012W	Mitchell SF, et al. (2013)-23222640	physical interactions
LSM1	YJL124C	S. cerevisiae		ERS1	YCR075C	Mitchell SF, et al. (2013)-23222640	physical interactions
LSM1	YJL124C	S. cerevisiae		ESA1	YOR244W	Mitchell L, et al. (2013)-23572591	physical interactions
LSM1	YJL124C	S. cerevisiae		FBA1	YKL060C	Mitchell SF, et al. (2013)-23222640	physical interactions
LSM1	YJL124C	S. cerevisiae		FCP1	YMR277W	Mitchell SF, et al. (2013)-23222640	physical interactions
LSM1	YJL124C	S. cerevisiae		FKS1	YLR342W	Mitchell SF, et al. (2013)-23222640	physical interactions
LSM1	YJL124C	S. cerevisiae		FMP43	YGR243W	Mitchell SF, et al. (2013)-23222640	physical interactions
LSM1	YJL124C	S. cerevisiae		FRS2	YFL022C	Mitchell SF, et al. (2013)-23222640	physical interactions
LSM1	YJL124C	S. cerevisiae		FUN30	YAL019W	Fromont-Racine M, et al. (2000)-10900456	physical interactions
LSM1	YJL124C	S. cerevisiae		GAD1	YMR250W	Fromont-Racine M, et al. (2000)-10900456	physical interactions
LSM1	YJL124C	S. cerevisiae		GAS1	YMR307W	Mitchell SF, et al. (2013)-23222640	physical interactions
LSM1	YJL124C	S. cerevisiae		GCD2	YGR083C	Mitchell SF, et al. (2013)-23222640	physical interactions
LSM1	YJL124C	S. cerevisiae		GCN3	YKR026C	Fromont-Racine M, et al. (2000)-10900456	physical interactions
LSM1	YJL124C	S. cerevisiae		GDH1	YOR375C	Fromont-Racine M, et al. (2000)-10900456	physical interactions
LSM1	YJL124C	S. cerevisiae		GDH1	YOR375C	Uetz P, et al. (2000)-10688190	physical interactions
LSM1	YJL124C	S. cerevisiae		GET3	YDL100C	Mitchell SF, et al. (2013)-23222640	physical interactions
LSM1	YJL124C	S. cerevisiae		GIS2	YNL255C	Scherrer T, et al. (2011)-21232131	physical interactions
LSM1	YJL124C	S. cerevisiae		GLY1	YEL046C	Mitchell SF, et al. (2013)-23222640	physical interactions
LSM1	YJL124C	S. cerevisiae		GND1	YHR183W	Mitchell SF, et al. (2013)-23222640	physical interactions
LSM1	YJL124C	S. cerevisiae		GNT1	YOR320C	Fromont-Racine M, et al. (2000)-10900456	physical interactions
LSM1	YJL124C	S. cerevisiae		GPM1	YKL152C	Mitchell SF, et al. (2013)-23222640	physical interactions
LSM1	YJL124C	S. cerevisiae		GPP1	YIL053W	Mitchell SF, et al. (2013)-23222640	physical interactions
LSM1	YJL124C	S. cerevisiae		GUS1	YGL245W	Mitchell SF, et al. (2013)-23222640	physical interactions
LSM1	YJL124C	S. cerevisiae		HHT1	YBR010W	Mitchell SF, et al. (2013)-23222640	physical interactions
LSM1	YJL124C	S. cerevisiae		HSC82	YMR186W	Mitchell SF, et al. (2013)-23222640	physical interactions
LSM1	YJL124C	S. cerevisiae		HSP60	YLR259C	Mitchell SF, et al. (2013)-23222640	physical interactions
LSM1	YJL124C	S. cerevisiae		HTA1	YDR225W	Mitchell SF, et al. (2013)-23222640	physical interactions
LSM1	YJL124C	S. cerevisiae		HTB1	YDR224C	Mitchell SF, et al. (2013)-23222640	physical interactions
LSM1	YJL124C	S. cerevisiae		HTB2	YBL002W	Mitchell SF, et al. (2013)-23222640	physical interactions
LSM1	YJL124C	S. cerevisiae		HXK2	YGL253W	Mitchell SF, et al. (2013)-23222640	physical interactions
LSM1	YJL124C	S. cerevisiae		HXT2	YMR011W	Mitchell SF, et al. (2013)-23222640	physical interactions
LSM1	YJL124C	S. cerevisiae		HYP2	YEL034W	Mitchell SF, et al. (2013)-23222640	physical interactions
LSM1	YJL124C	S. cerevisiae		ILV5	YLR355C	Mitchell SF, et al. (2013)-23222640	physical interactions
LSM1	YJL124C	S. cerevisiae		IMD4	YML056C	Mitchell SF, et al. (2013)-23222640	physical interactions
LSM1	YJL124C	S. cerevisiae		IME4	YGL192W	Mitchell SF, et al. (2013)-23222640	physical interactions
LSM1	YJL124C	S. cerevisiae		INA1	YLR413W	Mitchell SF, et al. (2013)-23222640	physical interactions
LSM1	YJL124C	S. cerevisiae		INP53	YOR109W	Fromont-Racine M, et al. (2000)-10900456	physical interactions
LSM1	YJL124C	S. cerevisiae		IRC19	YLL033W	Mitchell SF, et al. (2013)-23222640	physical interactions
LSM1	YJL124C	S. cerevisiae		KRS1	YDR037W	Gavin AC, et al. (2002)-11805826	physical interactions
LSM1	YJL124C	S. cerevisiae		KRS1	YDR037W	Gavin AC, et al. (2006)-16429126	physical interactions
LSM1	YJL124C	S. cerevisiae		KRS1	YDR037W	Mitchell SF, et al. (2013)-23222640	physical interactions
LSM1	YJL124C	S. cerevisiae		LHS1	YKL073W	Mitchell SF, et al. (2013)-23222640	physical interactions
LSM1	YJL124C	S. cerevisiae		LSM1	YJL124C	Mayes AE, et al. (1999)-10428970	physical interactions
LSM1	YJL124C	S. cerevisiae		LSM2	YBL026W	Bouveret E, et al. (2000)-10747033	physical interactions
LSM1	YJL124C	S. cerevisiae		LSM2	YBL026W	Bouveret E, et al. (2000)-10747033	physical interactions
LSM1	YJL124C	S. cerevisiae		LSM2	YBL026W	Chowdhury A and Tharun S (2008)-18719247	physical interactions
LSM1	YJL124C	S. cerevisiae		LSM2	YBL026W	Chowdhury A, et al. (2007)-17513695	physical interactions
LSM1	YJL124C	S. cerevisiae		LSM2	YBL026W	Chowdhury A, et al. (2012)-22450758	physical interactions
LSM1	YJL124C	S. cerevisiae		LSM2	YBL026W	Collins SR, et al. (2007)-17200106	physical interactions
LSM1	YJL124C	S. cerevisiae		LSM2	YBL026W	Fromont-Racine M, et al. (2000)-10900456	physical interactions
LSM1	YJL124C	S. cerevisiae		LSM2	YBL026W	Fromont-Racine M, et al. (2000)-10900456	physical interactions
LSM1	YJL124C	S. cerevisiae		LSM2	YBL026W	Gavin AC, et al. (2002)-11805826	physical interactions
LSM1	YJL124C	S. cerevisiae		LSM2	YBL026W	Gavin AC, et al. (2006)-16429126	physical interactions
LSM1	YJL124C	S. cerevisiae		LSM2	YBL026W	Gavin AC, et al. (2006)-16429126	physical interactions
LSM1	YJL124C	S. cerevisiae		LSM2	YBL026W	Ho Y, et al. (2002)-11805837	physical interactions
LSM1	YJL124C	S. cerevisiae		LSM2	YBL026W	Krogan NJ, et al. (2006)-16554755	physical interactions
LSM1	YJL124C	S. cerevisiae		LSM2	YBL026W	Mayes AE, et al. (1999)-10428970	physical interactions
LSM1	YJL124C	S. cerevisiae		LSM2	YBL026W	Mayes AE, et al. (1999)-10428970	physical interactions
LSM1	YJL124C	S. cerevisiae		LSM2	YBL026W	Sobti M, et al. (2010)-20108977	physical interactions
LSM1	YJL124C	S. cerevisiae		LSM2	YBL026W	Tharun S (2008)-19111170	physical interactions
LSM1	YJL124C	S. cerevisiae		LSM2	YBL026W	Uetz P, et al. (2000)-10688190	physical interactions
LSM1	YJL124C	S. cerevisiae		LSM3	YLR438C-A	Bouveret E, et al. (2000)-10747033	physical interactions
LSM1	YJL124C	S. cerevisiae		LSM3	YLR438C-A	Bouveret E, et al. (2000)-10747033	physical interactions
LSM1	YJL124C	S. cerevisiae		LSM3	YLR438C-A	Bouveret E, et al. (2000)-10747033	physical interactions
LSM1	YJL124C	S. cerevisiae		LSM3	YLR438C-A	Bouveret E, et al. (2000)-10747033	physical interactions
LSM1	YJL124C	S. cerevisiae		LSM3	YLR438C-A	Chowdhury A and Tharun S (2008)-18719247	physical interactions
LSM1	YJL124C	S. cerevisiae		LSM3	YLR438C-A	Chowdhury A, et al. (2007)-17513695	physical interactions
LSM1	YJL124C	S. cerevisiae		LSM3	YLR438C-A	Chowdhury A, et al. (2012)-22450758	physical interactions
LSM1	YJL124C	S. cerevisiae		LSM3	YLR438C-A	Collins SR, et al. (2007)-17200106	physical interactions
LSM1	YJL124C	S. cerevisiae		LSM3	YLR438C-A	Fromont-Racine M, et al. (2000)-10900456	physical interactions
LSM1	YJL124C	S. cerevisiae		LSM3	YLR438C-A	Gavin AC, et al. (2002)-11805826	physical interactions
LSM1	YJL124C	S. cerevisiae		LSM3	YLR438C-A	Krogan NJ, et al. (2004)-14759368	physical interactions
LSM1	YJL124C	S. cerevisiae		LSM3	YLR438C-A	Krogan NJ, et al. (2006)-16554755	physical interactions
LSM1	YJL124C	S. cerevisiae		LSM3	YLR438C-A	Mayes AE, et al. (1999)-10428970	physical interactions
LSM1	YJL124C	S. cerevisiae		LSM3	YLR438C-A	Sobti M, et al. (2010)-20108977	physical interactions
LSM1	YJL124C	S. cerevisiae		LSM3	YLR438C-A	Taoka M, et al. (2009)-19740761	physical interactions
LSM1	YJL124C	S. cerevisiae		LSM3	YLR438C-A	Tharun S (2008)-19111170	physical interactions
LSM1	YJL124C	S. cerevisiae		LSM3	YLR438C-A	Yu H, et al. (2008)-18719252	physical interactions
LSM1	YJL124C	S. cerevisiae		LSM4	YER112W	Bouveret E, et al. (2000)-10747033	physical interactions
LSM1	YJL124C	S. cerevisiae		LSM4	YER112W	Bouveret E, et al. (2000)-10747033	physical interactions
LSM1	YJL124C	S. cerevisiae		LSM4	YER112W	Chowdhury A and Tharun S (2008)-18719247	physical interactions
LSM1	YJL124C	S. cerevisiae		LSM4	YER112W	Chowdhury A, et al. (2007)-17513695	physical interactions
LSM1	YJL124C	S. cerevisiae		LSM4	YER112W	Chowdhury A, et al. (2012)-22450758	physical interactions
LSM1	YJL124C	S. cerevisiae		LSM4	YER112W	Collins SR, et al. (2007)-17200106	physical interactions
LSM1	YJL124C	S. cerevisiae		LSM4	YER112W	Gavin AC, et al. (2002)-11805826	physical interactions
LSM1	YJL124C	S. cerevisiae		LSM4	YER112W	Gavin AC, et al. (2006)-16429126	physical interactions
LSM1	YJL124C	S. cerevisiae		LSM4	YER112W	Gavin AC, et al. (2006)-16429126	physical interactions
LSM1	YJL124C	S. cerevisiae		LSM4	YER112W	Krogan NJ, et al. (2006)-16554755	physical interactions
LSM1	YJL124C	S. cerevisiae		LSM4	YER112W	Mayes AE, et al. (1999)-10428970	physical interactions
LSM1	YJL124C	S. cerevisiae		LSM4	YER112W	Mayes AE, et al. (1999)-10428970	physical interactions
LSM1	YJL124C	S. cerevisiae		LSM4	YER112W	Mayes AE, et al. (1999)-10428970	physical interactions
LSM1	YJL124C	S. cerevisiae		LSM4	YER112W	Tharun S (2008)-19111170	physical interactions
LSM1	YJL124C	S. cerevisiae		LSM4	YER112W	Uetz P, et al. (2000)-10688190	physical interactions
LSM1	YJL124C	S. cerevisiae		LSM5	YER146W	Bouveret E, et al. (2000)-10747033	physical interactions
LSM1	YJL124C	S. cerevisiae		LSM5	YER146W	Bouveret E, et al. (2000)-10747033	physical interactions
LSM1	YJL124C	S. cerevisiae		LSM5	YER146W	Chowdhury A and Tharun S (2008)-18719247	physical interactions
LSM1	YJL124C	S. cerevisiae		LSM5	YER146W	Chowdhury A, et al. (2007)-17513695	physical interactions
LSM1	YJL124C	S. cerevisiae		LSM5	YER146W	Chowdhury A, et al. (2012)-22450758	physical interactions
LSM1	YJL124C	S. cerevisiae		LSM5	YER146W	Collins SR, et al. (2007)-17200106	physical interactions
LSM1	YJL124C	S. cerevisiae		LSM5	YER146W	Fromont-Racine M, et al. (2000)-10900456	physical interactions
LSM1	YJL124C	S. cerevisiae		LSM5	YER146W	Gavin AC, et al. (2002)-11805826	physical interactions
LSM1	YJL124C	S. cerevisiae		LSM5	YER146W	Gavin AC, et al. (2002)-11805826	physical interactions
LSM1	YJL124C	S. cerevisiae		LSM5	YER146W	Gavin AC, et al. (2006)-16429126	physical interactions
LSM1	YJL124C	S. cerevisiae		LSM5	YER146W	Gavin AC, et al. (2006)-16429126	physical interactions
LSM1	YJL124C	S. cerevisiae		LSM5	YER146W	Krogan NJ, et al. (2004)-14759368	physical interactions
LSM1	YJL124C	S. cerevisiae		LSM5	YER146W	Krogan NJ, et al. (2006)-16554755	physical interactions
LSM1	YJL124C	S. cerevisiae		LSM5	YER146W	Mayes AE, et al. (1999)-10428970	physical interactions
LSM1	YJL124C	S. cerevisiae		LSM5	YER146W	Mayes AE, et al. (1999)-10428970	physical interactions
LSM1	YJL124C	S. cerevisiae		LSM5	YER146W	Tharun S (2008)-19111170	physical interactions
LSM1	YJL124C	S. cerevisiae		LSM5	YER146W	Tharun S, et al. (2000)-10761922	physical interactions
LSM1	YJL124C	S. cerevisiae		LSM5	YER146W	Yu H, et al. (2008)-18719252	physical interactions
LSM1	YJL124C	S. cerevisiae		LSM6	YDR378C	Bouveret E, et al. (2000)-10747033	physical interactions
LSM1	YJL124C	S. cerevisiae		LSM6	YDR378C	Bouveret E, et al. (2000)-10747033	physical interactions
LSM1	YJL124C	S. cerevisiae		LSM6	YDR378C	Chowdhury A and Tharun S (2008)-18719247	physical interactions
LSM1	YJL124C	S. cerevisiae		LSM6	YDR378C	Chowdhury A, et al. (2007)-17513695	physical interactions
LSM1	YJL124C	S. cerevisiae		LSM6	YDR378C	Chowdhury A, et al. (2012)-22450758	physical interactions
LSM1	YJL124C	S. cerevisiae		LSM6	YDR378C	Collins SR, et al. (2007)-17200106	physical interactions
LSM1	YJL124C	S. cerevisiae		LSM6	YDR378C	Fromont-Racine M, et al. (2000)-10900456	physical interactions
LSM1	YJL124C	S. cerevisiae		LSM6	YDR378C	Gavin AC, et al. (2002)-11805826	physical interactions
LSM1	YJL124C	S. cerevisiae		LSM6	YDR378C	Gavin AC, et al. (2006)-16429126	physical interactions
LSM1	YJL124C	S. cerevisiae		LSM6	YDR378C	Gavin AC, et al. (2006)-16429126	physical interactions
LSM1	YJL124C	S. cerevisiae		LSM6	YDR378C	Krogan NJ, et al. (2004)-14759368	physical interactions
LSM1	YJL124C	S. cerevisiae		LSM6	YDR378C	Krogan NJ, et al. (2006)-16554755	physical interactions
LSM1	YJL124C	S. cerevisiae		LSM6	YDR378C	Mayes AE, et al. (1999)-10428970	physical interactions
LSM1	YJL124C	S. cerevisiae		LSM6	YDR378C	Mayes AE, et al. (1999)-10428970	physical interactions
LSM1	YJL124C	S. cerevisiae		LSM6	YDR378C	Tharun S (2008)-19111170	physical interactions
LSM1	YJL124C	S. cerevisiae		LSM7	YNL147W	Bouveret E, et al. (2000)-10747033	physical interactions
LSM1	YJL124C	S. cerevisiae		LSM7	YNL147W	Bouveret E, et al. (2000)-10747033	physical interactions
LSM1	YJL124C	S. cerevisiae		LSM7	YNL147W	Chowdhury A and Tharun S (2008)-18719247	physical interactions
LSM1	YJL124C	S. cerevisiae		LSM7	YNL147W	Chowdhury A, et al. (2007)-17513695	physical interactions
LSM1	YJL124C	S. cerevisiae		LSM7	YNL147W	Chowdhury A, et al. (2012)-22450758	physical interactions
LSM1	YJL124C	S. cerevisiae		LSM7	YNL147W	Collins SR, et al. (2007)-17200106	physical interactions
LSM1	YJL124C	S. cerevisiae		LSM7	YNL147W	Gavin AC, et al. (2002)-11805826	physical interactions
LSM1	YJL124C	S. cerevisiae		LSM7	YNL147W	Gavin AC, et al. (2006)-16429126	physical interactions
LSM1	YJL124C	S. cerevisiae		LSM7	YNL147W	Krogan NJ, et al. (2006)-16554755	physical interactions
LSM1	YJL124C	S. cerevisiae		LSM7	YNL147W	Mayes AE, et al. (1999)-10428970	physical interactions
LSM1	YJL124C	S. cerevisiae		LSM7	YNL147W	Mayes AE, et al. (1999)-10428970	physical interactions
LSM1	YJL124C	S. cerevisiae		LSM7	YNL147W	Spiller MP, et al. (2007)-18029398	physical interactions
LSM1	YJL124C	S. cerevisiae		LSM7	YNL147W	Tharun S (2008)-19111170	physical interactions
LSM1	YJL124C	S. cerevisiae		LSM8	YJR022W	Mayes AE, et al. (1999)-10428970	physical interactions
LSM1	YJL124C	S. cerevisiae		LSP1	YPL004C	Mitchell SF, et al. (2013)-23222640	physical interactions
LSM1	YJL124C	S. cerevisiae		LST4	YKL176C	Mitchell SF, et al. (2013)-23222640	physical interactions
LSM1	YJL124C	S. cerevisiae		MDM32	YOR147W	Fromont-Racine M, et al. (2000)-10900456	physical interactions
LSM1	YJL124C	S. cerevisiae		MES1	YGR264C	Mitchell SF, et al. (2013)-23222640	physical interactions
LSM1	YJL124C	S. cerevisiae		MFA2	YNL145W	Chowdhury A, et al. (2007)-17513695	physical interactions
LSM1	YJL124C	S. cerevisiae		MFA2	YNL145W	Mitchell SF, et al. (2013)-23222640	physical interactions
LSM1	YJL124C	S. cerevisiae		MFA2	YNL145W	Tharun S and Parker R (2001)-11741542	physical interactions
LSM1	YJL124C	S. cerevisiae		MIG3	YER028C	Fromont-Racine M, et al. (2000)-10900456	physical interactions
LSM1	YJL124C	S. cerevisiae		MKT1	YNL085W	Mitchell SF, et al. (2013)-23222640	physical interactions
LSM1	YJL124C	S. cerevisiae		MMF1	YIL051C	Mitchell SF, et al. (2013)-23222640	physical interactions
LSM1	YJL124C	S. cerevisiae		MNL1	YHR204W	Mitchell SF, et al. (2013)-23222640	physical interactions
LSM1	YJL124C	S. cerevisiae		MON2	YNL297C	Mitchell SF, et al. (2013)-23222640	physical interactions
LSM1	YJL124C	S. cerevisiae		MOT1	YPL082C	Mitchell SF, et al. (2013)-23222640	physical interactions
LSM1	YJL124C	S. cerevisiae		MPA43	YNL249C	Mitchell SF, et al. (2013)-23222640	physical interactions
LSM1	YJL124C	S. cerevisiae		MRH1	YDR033W	Mitchell SF, et al. (2013)-23222640	physical interactions
LSM1	YJL124C	S. cerevisiae		MTR3	YGR158C	Fromont-Racine M, et al. (2000)-10900456	physical interactions
LSM1	YJL124C	S. cerevisiae		MVP1	YMR004W	Mitchell SF, et al. (2013)-23222640	physical interactions
LSM1	YJL124C	S. cerevisiae		MYO2	YOR326W	Chang W, et al. (2008)-18218704	physical interactions
LSM1	YJL124C	S. cerevisiae		NAB2	YGL122C	Batisse J, et al. (2009)-19840948	physical interactions
LSM1	YJL124C	S. cerevisiae		NAM7	YMR080C	Gavin AC, et al. (2002)-11805826	physical interactions
LSM1	YJL124C	S. cerevisiae		NAM7	YMR080C	Gavin AC, et al. (2006)-16429126	physical interactions
LSM1	YJL124C	S. cerevisiae		NCA2	YPR155C	Mitchell SF, et al. (2013)-23222640	physical interactions
LSM1	YJL124C	S. cerevisiae		NEO1	YIL048W	Fromont-Racine M, et al. (2000)-10900456	physical interactions
LSM1	YJL124C	S. cerevisiae		NHP2	YDL208W	Mitchell SF, et al. (2013)-23222640	physical interactions
LSM1	YJL124C	S. cerevisiae		NOG2	YNR053C	Mitchell SF, et al. (2013)-23222640	physical interactions
LSM1	YJL124C	S. cerevisiae		NOP56	YLR197W	Mitchell SF, et al. (2013)-23222640	physical interactions
LSM1	YJL124C	S. cerevisiae		NPL3	YDR432W	Sobti M, et al. (2010)-20108977	physical interactions
LSM1	YJL124C	S. cerevisiae		NUP100	YKL068W	Mitchell SF, et al. (2013)-23222640	physical interactions
LSM1	YJL124C	S. cerevisiae		OLA1	YBR025C	Mitchell SF, et al. (2013)-23222640	physical interactions
LSM1	YJL124C	S. cerevisiae		OM14	YBR230C	Mitchell SF, et al. (2013)-23222640	physical interactions
LSM1	YJL124C	S. cerevisiae		ORC5	YNL261W	Mitchell SF, et al. (2013)-23222640	physical interactions
LSM1	YJL124C	S. cerevisiae		OST2	YOR103C	Mitchell SF, et al. (2013)-23222640	physical interactions
LSM1	YJL124C	S. cerevisiae		PAB1	YER165W	Mitchell SF, et al. (2013)-23222640	physical interactions
LSM1	YJL124C	S. cerevisiae		PAB1	YER165W	Sobti M, et al. (2010)-20108977	physical interactions
LSM1	YJL124C	S. cerevisiae		PAF1	YBR279W	Mitchell SF, et al. (2013)-23222640	physical interactions
LSM1	YJL124C	S. cerevisiae		PAT1	YCR077C	Bonnerot C, et al. (2000)-10913177	physical interactions
LSM1	YJL124C	S. cerevisiae		PAT1	YCR077C	Bouveret E, et al. (2000)-10747033	physical interactions
LSM1	YJL124C	S. cerevisiae		PAT1	YCR077C	Bouveret E, et al. (2000)-10747033	physical interactions
LSM1	YJL124C	S. cerevisiae		PAT1	YCR077C	Chowdhury A and Tharun S (2008)-18719247	physical interactions
LSM1	YJL124C	S. cerevisiae		PAT1	YCR077C	Chowdhury A and Tharun S (2009)-19643916	physical interactions
LSM1	YJL124C	S. cerevisiae		PAT1	YCR077C	Chowdhury A, et al. (2007)-17513695	physical interactions
LSM1	YJL124C	S. cerevisiae		PAT1	YCR077C	Chowdhury A, et al. (2012)-22450758	physical interactions
LSM1	YJL124C	S. cerevisiae		PAT1	YCR077C	Collins SR, et al. (2007)-17200106	physical interactions
LSM1	YJL124C	S. cerevisiae		PAT1	YCR077C	Fromont-Racine M, et al. (2000)-10900456	physical interactions
LSM1	YJL124C	S. cerevisiae		PAT1	YCR077C	Gavin AC, et al. (2002)-11805826	physical interactions
LSM1	YJL124C	S. cerevisiae		PAT1	YCR077C	Gavin AC, et al. (2006)-16429126	physical interactions
LSM1	YJL124C	S. cerevisiae		PAT1	YCR077C	Gavin AC, et al. (2006)-16429126	physical interactions
LSM1	YJL124C	S. cerevisiae		PAT1	YCR077C	Ho Y, et al. (2002)-11805837	physical interactions
LSM1	YJL124C	S. cerevisiae		PAT1	YCR077C	Ito T, et al. (2001)-11283351	physical interactions
LSM1	YJL124C	S. cerevisiae		PAT1	YCR077C	Krogan NJ, et al. (2006)-16554755	physical interactions
LSM1	YJL124C	S. cerevisiae		PAT1	YCR077C	Pilkington GR and Parker R (2008)-18086885	physical interactions
LSM1	YJL124C	S. cerevisiae		PAT1	YCR077C	Tharun S (2008)-19111170	physical interactions
LSM1	YJL124C	S. cerevisiae		PAT1	YCR077C	Tharun S, et al. (2000)-10761922	physical interactions
LSM1	YJL124C	S. cerevisiae		PDC1	YLR044C	Mitchell SF, et al. (2013)-23222640	physical interactions
LSM1	YJL124C	S. cerevisiae		PEX3	YDR329C	Mitchell SF, et al. (2013)-23222640	physical interactions
LSM1	YJL124C	S. cerevisiae		PFK1	YGR240C	Mitchell SF, et al. (2013)-23222640	physical interactions
LSM1	YJL124C	S. cerevisiae		PGK1	YCR012W	Chowdhury A, et al. (2007)-17513695	physical interactions
LSM1	YJL124C	S. cerevisiae		PGK1	YCR012W	Mitchell SF, et al. (2013)-23222640	physical interactions
LSM1	YJL124C	S. cerevisiae		PHO84	YML123C	Mitchell SF, et al. (2013)-23222640	physical interactions
LSM1	YJL124C	S. cerevisiae		PIR1	YKL164C	Mitchell SF, et al. (2013)-23222640	physical interactions
LSM1	YJL124C	S. cerevisiae		PKP1	YIL042C	Fromont-Racine M, et al. (2000)-10900456	physical interactions
LSM1	YJL124C	S. cerevisiae		PMA1	YGL008C	Mitchell SF, et al. (2013)-23222640	physical interactions
LSM1	YJL124C	S. cerevisiae		PMP1	YCR024C-A	Fromont-Racine M, et al. (2000)-10900456	physical interactions
LSM1	YJL124C	S. cerevisiae		PMP2	YEL017C-A	Mitchell SF, et al. (2013)-23222640	physical interactions
LSM1	YJL124C	S. cerevisiae		PMT4	YJR143C	Fromont-Racine M, et al. (2000)-10900456	physical interactions
LSM1	YJL124C	S. cerevisiae		PMT7	YDR307W	Mitchell SF, et al. (2013)-23222640	physical interactions
LSM1	YJL124C	S. cerevisiae		PRB1	YEL060C	Fromont-Racine M, et al. (2000)-10900456	physical interactions
LSM1	YJL124C	S. cerevisiae		PRP19	YLL036C	Stevens SW, et al. (2002)-11804584	physical interactions
LSM1	YJL124C	S. cerevisiae		PRP3	YDR473C	Collins SR, et al. (2007)-17200106	physical interactions
LSM1	YJL124C	S. cerevisiae		PRP31	YGR091W	Collins SR, et al. (2007)-17200106	physical interactions
LSM1	YJL124C	S. cerevisiae		PRP4	YPR178W	Collins SR, et al. (2007)-17200106	physical interactions
LSM1	YJL124C	S. cerevisiae		PRP6	YBR055C	Collins SR, et al. (2007)-17200106	physical interactions
LSM1	YJL124C	S. cerevisiae		PRP8	YHR165C	Collins SR, et al. (2007)-17200106	physical interactions
LSM1	YJL124C	S. cerevisiae		PSA1	YDL055C	Mitchell SF, et al. (2013)-23222640	physical interactions
LSM1	YJL124C	S. cerevisiae		PXA1	YPL147W	Mitchell SF, et al. (2013)-23222640	physical interactions
LSM1	YJL124C	S. cerevisiae		RAD27	YKL113C	Mitchell SF, et al. (2013)-23222640	physical interactions
LSM1	YJL124C	S. cerevisiae		RAS2	YNL098C	Mitchell SF, et al. (2013)-23222640	physical interactions
LSM1	YJL124C	S. cerevisiae		RCF2	YNR018W	Mitchell SF, et al. (2013)-23222640	physical interactions
LSM1	YJL124C	S. cerevisiae		RCO1	YMR075W	Mitchell SF, et al. (2013)-23222640	physical interactions
LSM1	YJL124C	S. cerevisiae		RIA1	YNL163C	Fromont-Racine M, et al. (2000)-10900456	physical interactions
LSM1	YJL124C	S. cerevisiae		RNR1	YER070W	Mitchell SF, et al. (2013)-23222640	physical interactions
LSM1	YJL124C	S. cerevisiae		RPB8	YOR224C	Mitchell SF, et al. (2013)-23222640	physical interactions
LSM1	YJL124C	S. cerevisiae		RPL12B	YDR418W	Mitchell SF, et al. (2013)-23222640	physical interactions
LSM1	YJL124C	S. cerevisiae		RPL13B	YMR142C	Mitchell SF, et al. (2013)-23222640	physical interactions
LSM1	YJL124C	S. cerevisiae		RPL16B	YNL069C	Mitchell SF, et al. (2013)-23222640	physical interactions
LSM1	YJL124C	S. cerevisiae		RPL1A	YPL220W	Mitchell SF, et al. (2013)-23222640	physical interactions
LSM1	YJL124C	S. cerevisiae		RPL1A	YPL220W	Tharun S and Parker R (2001)-11741542	physical interactions
LSM1	YJL124C	S. cerevisiae		RPL1B	YGL135W	Mitchell SF, et al. (2013)-23222640	physical interactions
LSM1	YJL124C	S. cerevisiae		RPL23B	YER117W	Mitchell SF, et al. (2013)-23222640	physical interactions
LSM1	YJL124C	S. cerevisiae		RPL25	YOL127W	Mitchell SF, et al. (2013)-23222640	physical interactions
LSM1	YJL124C	S. cerevisiae		RPL27A	YHR010W	Mitchell SF, et al. (2013)-23222640	physical interactions
LSM1	YJL124C	S. cerevisiae		RPL28	YGL103W	Tharun S, et al. (2000)-10761922	physical interactions
LSM1	YJL124C	S. cerevisiae		RPL2B	YIL018W	Mitchell SF, et al. (2013)-23222640	physical interactions
LSM1	YJL124C	S. cerevisiae		RPL31A	YDL075W	Mitchell SF, et al. (2013)-23222640	physical interactions
LSM1	YJL124C	S. cerevisiae		RPL34B	YIL052C	Mitchell SF, et al. (2013)-23222640	physical interactions
LSM1	YJL124C	S. cerevisiae		RPL37A	YLR185W	Mitchell SF, et al. (2013)-23222640	physical interactions
LSM1	YJL124C	S. cerevisiae		RPL41A	YDL184C	Chowdhury A, et al. (2007)-17513695	physical interactions
LSM1	YJL124C	S. cerevisiae		RPL41A	YDL184C	Tharun S and Parker R (2001)-11741542	physical interactions
LSM1	YJL124C	S. cerevisiae		RPL5	YPL131W	Mitchell SF, et al. (2013)-23222640	physical interactions
LSM1	YJL124C	S. cerevisiae		RPL6B	YLR448W	Mitchell SF, et al. (2013)-23222640	physical interactions
LSM1	YJL124C	S. cerevisiae		RPL7B	YPL198W	Mitchell SF, et al. (2013)-23222640	physical interactions
LSM1	YJL124C	S. cerevisiae		RPL9B	YNL067W	Mitchell SF, et al. (2013)-23222640	physical interactions
LSM1	YJL124C	S. cerevisiae		RPO31	YOR116C	Mitchell SF, et al. (2013)-23222640	physical interactions
LSM1	YJL124C	S. cerevisiae		RPP1B	YDL130W	Mitchell SF, et al. (2013)-23222640	physical interactions
LSM1	YJL124C	S. cerevisiae		RPP2B	YDR382W	Mitchell SF, et al. (2013)-23222640	physical interactions
LSM1	YJL124C	S. cerevisiae		RPP2B	YDR382W	Tharun S and Parker R (2001)-11741542	physical interactions
LSM1	YJL124C	S. cerevisiae		RPS10B	YMR230W	Mitchell SF, et al. (2013)-23222640	physical interactions
LSM1	YJL124C	S. cerevisiae		RPS11A	YDR025W	Mitchell SF, et al. (2013)-23222640	physical interactions
LSM1	YJL124C	S. cerevisiae		RPS11B	YBR048W	Mitchell SF, et al. (2013)-23222640	physical interactions
LSM1	YJL124C	S. cerevisiae		RPS14A	YCR031C	Mitchell SF, et al. (2013)-23222640	physical interactions
LSM1	YJL124C	S. cerevisiae		RPS16A	YMR143W	Mitchell SF, et al. (2013)-23222640	physical interactions
LSM1	YJL124C	S. cerevisiae		RPS16B	YDL083C	Mitchell SF, et al. (2013)-23222640	physical interactions
LSM1	YJL124C	S. cerevisiae		RPS17B	YDR447C	Mitchell SF, et al. (2013)-23222640	physical interactions
LSM1	YJL124C	S. cerevisiae		RPS1A	YLR441C	Mitchell SF, et al. (2013)-23222640	physical interactions
LSM1	YJL124C	S. cerevisiae		RPS21B	YJL136C	Mitchell SF, et al. (2013)-23222640	physical interactions
LSM1	YJL124C	S. cerevisiae		RPS22A	YJL190C	Mitchell SF, et al. (2013)-23222640	physical interactions
LSM1	YJL124C	S. cerevisiae		RPS22B	YLR367W	Mitchell SF, et al. (2013)-23222640	physical interactions
LSM1	YJL124C	S. cerevisiae		RPS23A	YGR118W	Mitchell SF, et al. (2013)-23222640	physical interactions
LSM1	YJL124C	S. cerevisiae		RPS24A	YER074W	Mitchell SF, et al. (2013)-23222640	physical interactions
LSM1	YJL124C	S. cerevisiae		RPS26B	YER131W	Mitchell SF, et al. (2013)-23222640	physical interactions
LSM1	YJL124C	S. cerevisiae		RPS29B	YDL061C	Mitchell SF, et al. (2013)-23222640	physical interactions
LSM1	YJL124C	S. cerevisiae		RPS4B	YHR203C	Mitchell SF, et al. (2013)-23222640	physical interactions
LSM1	YJL124C	S. cerevisiae		RPS5	YJR123W	Mitchell SF, et al. (2013)-23222640	physical interactions
LSM1	YJL124C	S. cerevisiae		RPS6B	YBR181C	Mitchell SF, et al. (2013)-23222640	physical interactions
LSM1	YJL124C	S. cerevisiae		RPS7A	YOR096W	Mitchell SF, et al. (2013)-23222640	physical interactions
LSM1	YJL124C	S. cerevisiae		RPS8A	YBL072C	Gavin AC, et al. (2006)-16429126	physical interactions
LSM1	YJL124C	S. cerevisiae		RPS9B	YBR189W	Mitchell SF, et al. (2013)-23222640	physical interactions
LSM1	YJL124C	S. cerevisiae		RRD2	YPL152W	Fromont-Racine M, et al. (2000)-10900456	physical interactions
LSM1	YJL124C	S. cerevisiae		SAH1	YER043C	Mitchell SF, et al. (2013)-23222640	physical interactions
LSM1	YJL124C	S. cerevisiae		SBP1	YHL034C	Mitchell SF, et al. (2013)-23222640	physical interactions
LSM1	YJL124C	S. cerevisiae		SCP160	YJL080C	Mitchell SF, et al. (2013)-23222640	physical interactions
LSM1	YJL124C	S. cerevisiae		SDS24	YBR214W	Fromont-Racine M, et al. (2000)-10900456	physical interactions
LSM1	YJL124C	S. cerevisiae		SEC14	YMR079W	Mitchell SF, et al. (2013)-23222640	physical interactions
LSM1	YJL124C	S. cerevisiae		SEC53	YFL045C	Mitchell SF, et al. (2013)-23222640	physical interactions
LSM1	YJL124C	S. cerevisiae		SEC72	YLR292C	Mitchell SF, et al. (2013)-23222640	physical interactions
LSM1	YJL124C	S. cerevisiae		SED1	YDR077W	Mitchell SF, et al. (2013)-23222640	physical interactions
LSM1	YJL124C	S. cerevisiae		SEN2	YLR105C	Mitchell SF, et al. (2013)-23222640	physical interactions
LSM1	YJL124C	S. cerevisiae		SHG1	YBR258C	Mitchell SF, et al. (2013)-23222640	physical interactions
LSM1	YJL124C	S. cerevisiae		SHM1	YBR263W	Mitchell SF, et al. (2013)-23222640	physical interactions
LSM1	YJL124C	S. cerevisiae		SIP1	YDR422C	Fromont-Racine M, et al. (2000)-10900456	physical interactions
LSM1	YJL124C	S. cerevisiae		SIP4	YJL089W	Mitchell SF, et al. (2013)-23222640	physical interactions
LSM1	YJL124C	S. cerevisiae		SIW14	YNL032W	Fromont-Racine M, et al. (2000)-10900456	physical interactions
LSM1	YJL124C	S. cerevisiae		SKM1	YOL113W	Mitchell SF, et al. (2013)-23222640	physical interactions
LSM1	YJL124C	S. cerevisiae		SLF1	YDR515W	Mitchell SF, et al. (2013)-23222640	physical interactions
LSM1	YJL124C	S. cerevisiae		SLF1	YDR515W	Schenk L, et al. (2012)-22271760	physical interactions
LSM1	YJL124C	S. cerevisiae		SLM5	YCR024C	Fromont-Racine M, et al. (2000)-10900456	physical interactions
LSM1	YJL124C	S. cerevisiae		SLX5	YDL013W	Fromont-Racine M, et al. (2000)-10900456	physical interactions
LSM1	YJL124C	S. cerevisiae		SMD2	YLR275W	Collins SR, et al. (2007)-17200106	physical interactions
LSM1	YJL124C	S. cerevisiae		SMD3	YLR147C	Collins SR, et al. (2007)-17200106	physical interactions
LSM1	YJL124C	S. cerevisiae		SMX3	YPR182W	Kufel J, et al. (2003)-12438310	physical interactions
LSM1	YJL124C	S. cerevisiae		SNF2	YOR290C	Mitchell SF, et al. (2013)-23222640	physical interactions
LSM1	YJL124C	S. cerevisiae		SNF6	YHL025W	Mitchell SF, et al. (2013)-23222640	physical interactions
LSM1	YJL124C	S. cerevisiae		SNU114	YKL173W	Collins SR, et al. (2007)-17200106	physical interactions
LSM1	YJL124C	S. cerevisiae		SNU114	YKL173W	Fromont-Racine M, et al. (2000)-10900456	physical interactions
LSM1	YJL124C	S. cerevisiae		SNU13	YEL026W	Mitchell SF, et al. (2013)-23222640	physical interactions
LSM1	YJL124C	S. cerevisiae		SNU66	YOR308C	Collins SR, et al. (2007)-17200106	physical interactions
LSM1	YJL124C	S. cerevisiae		SNU66	YOR308C	Luhtala N and Parker R (2009)-19596813	physical interactions
LSM1	YJL124C	S. cerevisiae		SNX3	YOR357C	Mitchell SF, et al. (2013)-23222640	physical interactions
LSM1	YJL124C	S. cerevisiae		SPT16	YGL207W	Fromont-Racine M, et al. (2000)-10900456	physical interactions
LSM1	YJL124C	S. cerevisiae		SPT21	YMR179W	Mitchell SF, et al. (2013)-23222640	physical interactions
LSM1	YJL124C	S. cerevisiae		SQS1	YNL224C	Mitchell SF, et al. (2013)-23222640	physical interactions
LSM1	YJL124C	S. cerevisiae		SRO9	YCL037C	Schenk L, et al. (2012)-22271760	physical interactions
LSM1	YJL124C	S. cerevisiae		SSA1	YAL005C	Mitchell SF, et al. (2013)-23222640	physical interactions
LSM1	YJL124C	S. cerevisiae		SSA2	YLL024C	Mitchell SF, et al. (2013)-23222640	physical interactions
LSM1	YJL124C	S. cerevisiae		SSB2	YNL209W	Mitchell SF, et al. (2013)-23222640	physical interactions
LSM1	YJL124C	S. cerevisiae		SSE1	YPL106C	Mitchell SF, et al. (2013)-23222640	physical interactions
LSM1	YJL124C	S. cerevisiae		SSK2	YNR031C	Mitchell SF, et al. (2013)-23222640	physical interactions
LSM1	YJL124C	S. cerevisiae		SSM4	YIL030C	Mitchell SF, et al. (2013)-23222640	physical interactions
LSM1	YJL124C	S. cerevisiae		STE11	YLR362W	Fromont-Racine M, et al. (2000)-10900456	physical interactions
LSM1	YJL124C	S. cerevisiae		STM1	YLR150W	Mitchell SF, et al. (2013)-23222640	physical interactions
LSM1	YJL124C	S. cerevisiae		SUI3	YPL237W	Mitchell SF, et al. (2013)-23222640	physical interactions
LSM1	YJL124C	S. cerevisiae		SWI1	YPL016W	Fromont-Racine M, et al. (2000)-10900456	physical interactions
LSM1	YJL124C	S. cerevisiae		TDH2	YJR009C	Mitchell SF, et al. (2013)-23222640	physical interactions
LSM1	YJL124C	S. cerevisiae		TDH3	YGR192C	Mitchell SF, et al. (2013)-23222640	physical interactions
LSM1	YJL124C	S. cerevisiae		TEF1	YPR080W	Mitchell SF, et al. (2013)-23222640	physical interactions
LSM1	YJL124C	S. cerevisiae		TEF1	YPR080W	Sobti M, et al. (2010)-20108977	physical interactions
LSM1	YJL124C	S. cerevisiae		TEF2	YBR118W	Sobti M, et al. (2010)-20108977	physical interactions
LSM1	YJL124C	S. cerevisiae		TEF4	YKL081W	Mitchell SF, et al. (2013)-23222640	physical interactions
LSM1	YJL124C	S. cerevisiae		THR1	YHR025W	Mitchell SF, et al. (2013)-23222640	physical interactions
LSM1	YJL124C	S. cerevisiae		TIF2	YJL138C	Mitchell SF, et al. (2013)-23222640	physical interactions
LSM1	YJL124C	S. cerevisiae		TIF4631	YGR162W	Sobti M, et al. (2010)-20108977	physical interactions
LSM1	YJL124C	S. cerevisiae		TIF4632	YGL049C	Sobti M, et al. (2010)-20108977	physical interactions
LSM1	YJL124C	S. cerevisiae		TIM17	YJL143W	Mitchell SF, et al. (2013)-23222640	physical interactions
LSM1	YJL124C	S. cerevisiae		TKL1	YPR074C	Mitchell SF, et al. (2013)-23222640	physical interactions
LSM1	YJL124C	S. cerevisiae		TOM7	YNL070W	Mitchell SF, et al. (2013)-23222640	physical interactions
LSM1	YJL124C	S. cerevisiae		TOR2	YKL203C	Mitchell SF, et al. (2013)-23222640	physical interactions
LSM1	YJL124C	S. cerevisiae		TPI1	YDR050C	Mitchell SF, et al. (2013)-23222640	physical interactions
LSM1	YJL124C	S. cerevisiae		TSA1	YML028W	Mitchell SF, et al. (2013)-23222640	physical interactions
LSM1	YJL124C	S. cerevisiae		TUB2	YFL037W	Mitchell SF, et al. (2013)-23222640	physical interactions
LSM1	YJL124C	S. cerevisiae		UBI4	YLL039C	Swaney DL, et al. (2013)-23749301	physical interactions
LSM1	YJL124C	S. cerevisiae		UFO1	YML088W	Fromont-Racine M, et al. (2000)-10900456	physical interactions
LSM1	YJL124C	S. cerevisiae		URA7	YBL039C	Mitchell SF, et al. (2013)-23222640	physical interactions
LSM1	YJL124C	S. cerevisiae		USA1	YML029W	Mitchell SF, et al. (2013)-23222640	physical interactions
LSM1	YJL124C	S. cerevisiae		UTP20	YBL004W	Krogan NJ, et al. (2006)-16554755	physical interactions
LSM1	YJL124C	S. cerevisiae		VMA11	YPL234C	Mitchell SF, et al. (2013)-23222640	physical interactions
LSM1	YJL124C	S. cerevisiae		VMA2	YBR127C	Mitchell SF, et al. (2013)-23222640	physical interactions
LSM1	YJL124C	S. cerevisiae		VMA9	YCL005W-A	Mitchell SF, et al. (2013)-23222640	physical interactions
LSM1	YJL124C	S. cerevisiae		VRP1	YLR337C	Mitchell SF, et al. (2013)-23222640	physical interactions
LSM1	YJL124C	S. cerevisiae		XRN1	YGL173C	Bouveret E, et al. (2000)-10747033	physical interactions
LSM1	YJL124C	S. cerevisiae		XRN1	YGL173C	Collins SR, et al. (2007)-17200106	physical interactions
LSM1	YJL124C	S. cerevisiae		XRN1	YGL173C	Gavin AC, et al. (2006)-16429126	physical interactions
LSM1	YJL124C	S. cerevisiae		XRN1	YGL173C	Krogan NJ, et al. (2004)-14759368	physical interactions
LSM1	YJL124C	S. cerevisiae		XRN1	YGL173C	Krogan NJ, et al. (2006)-16554755	physical interactions
LSM1	YJL124C	S. cerevisiae		YRB1	YDR002W	Fromont-Racine M, et al. (2000)-10900456	physical interactions
LSM1	YJL124C	S. cerevisiae			YDR524C-B	Mitchell SF, et al. (2013)-23222640	physical interactions
LSM1	YJL124C	S. cerevisiae			YER010C	Mitchell SF, et al. (2013)-23222640	physical interactions
LSM1	YJL124C	S. cerevisiae			YFL034W	Mitchell SF, et al. (2013)-23222640	physical interactions
LSM1	YJL124C	S. cerevisiae			YGR079W	Mitchell SF, et al. (2013)-23222640	physical interactions
LSM1	YJL124C	S. cerevisiae			YJL047C-A	Mitchell SF, et al. (2013)-23222640	physical interactions
LSM1	YJL124C	S. cerevisiae			YJR142W	Mitchell SF, et al. (2013)-23222640	physical interactions
LSM1	YJL124C	S. cerevisiae			YLR154C-G	Mitchell SF, et al. (2013)-23222640	physical interactions
LSM1	YJL124C	S. cerevisiae			YNL190W	Mitchell SF, et al. (2013)-23222640	physical interactions
LSM1	YJL124C	S. cerevisiae			YOL019W	Mitchell SF, et al. (2013)-23222640	physical interactions
LSM1	YJL124C	S. cerevisiae			YPR036W-A	Mitchell SF, et al. (2013)-23222640	physical interactions
PUB1	YNL016W	S. cerevisiae		AIR1	YIL079C	Apponi LH, et al. (2007)-17636033	physical interactions
PUB1	YNL016W	S. cerevisiae		DBP1	YPL119C	Tarassov K, et al. (2008)-18467557	physical interactions
PUB1	YNL016W	S. cerevisiae		DEF1	YKL054C	Tarassov K, et al. (2008)-18467557	physical interactions
PUB1	YNL016W	S. cerevisiae		DHH1	YDL160C	Mitchell SF, et al. (2013)-23222640	physical interactions
PUB1	YNL016W	S. cerevisiae		DHH1	YDL160C	Tarassov K, et al. (2008)-18467557	physical interactions
PUB1	YNL016W	S. cerevisiae		FRM2	YCL026C-A	Tarassov K, et al. (2008)-18467557	physical interactions
PUB1	YNL016W	S. cerevisiae		GAR1	YHR089C	Apponi LH, et al. (2007)-17636033	physical interactions
PUB1	YNL016W	S. cerevisiae		HCA4	YJL033W	Gavin AC, et al. (2002)-11805826	physical interactions
PUB1	YNL016W	S. cerevisiae		HEK2	YBL032W	Hasegawa Y, et al. (2008)-18805955	physical interactions
PUB1	YNL016W	S. cerevisiae		HHT1	YBR010W	Apponi LH, et al. (2007)-17636033	physical interactions
PUB1	YNL016W	S. cerevisiae		IML1	YJR138W	Gavin AC, et al. (2002)-11805826	physical interactions
PUB1	YNL016W	S. cerevisiae		KAP104	YBR017C	Dheur S, et al. (2005)-15894541	physical interactions
PUB1	YNL016W	S. cerevisiae		LHP1	YDL051W	Gavin AC, et al. (2002)-11805826	physical interactions
PUB1	YNL016W	S. cerevisiae		LSM2	YBL026W	Tarassov K, et al. (2008)-18467557	physical interactions
PUB1	YNL016W	S. cerevisiae		LSM4	YER112W	Tarassov K, et al. (2008)-18467557	physical interactions
PUB1	YNL016W	S. cerevisiae		MPT5	YGL178W	Tarassov K, et al. (2008)-18467557	physical interactions
PUB1	YNL016W	S. cerevisiae		NAB2	YGL122C	Apponi LH, et al. (2007)-17636033	physical interactions
PUB1	YNL016W	S. cerevisiae		NAB2	YGL122C	Apponi LH, et al. (2007)-17636033	physical interactions
PUB1	YNL016W	S. cerevisiae		NAB2	YGL122C	Dheur S, et al. (2005)-15894541	physical interactions
PUB1	YNL016W	S. cerevisiae		NAB2	YGL122C	Ito T, et al. (2001)-11283351	physical interactions
PUB1	YNL016W	S. cerevisiae		NAB3	YPL190C	Gavin AC, et al. (2002)-11805826	physical interactions
PUB1	YNL016W	S. cerevisiae		NAB6	YML117W	Gavin AC, et al. (2002)-11805826	physical interactions
PUB1	YNL016W	S. cerevisiae		NAM7	YMR080C	Gavin AC, et al. (2002)-11805826	physical interactions
PUB1	YNL016W	S. cerevisiae		NGR1	YBR212W	Tarassov K, et al. (2008)-18467557	physical interactions
PUB1	YNL016W	S. cerevisiae		NPL3	YDR432W	Gavin AC, et al. (2002)-11805826	physical interactions
PUB1	YNL016W	S. cerevisiae		NPL3	YDR432W	Tardiff DF, et al. (2007)-18077427	physical interactions
PUB1	YNL016W	S. cerevisiae		NRD1	YNL251C	Gavin AC, et al. (2002)-11805826	physical interactions
PUB1	YNL016W	S. cerevisiae		NRP1	YDL167C	Gavin AC, et al. (2002)-11805826	physical interactions
PUB1	YNL016W	S. cerevisiae		PAB1	YER165W	Richardson R, et al. (2012)-22836166	physical interactions
PUB1	YNL016W	S. cerevisiae		POL2	YNL262W	Gavin AC, et al. (2002)-11805826	physical interactions
PUB1	YNL016W	S. cerevisiae		PRE1	YER012W	Verma R, et al. (2000)-11029046	physical interactions
PUB1	YNL016W	S. cerevisiae		PUB1	YNL016W	Alberti S, et al. (2009)-19345193	physical interactions
PUB1	YNL016W	S. cerevisiae		PUF3	YLL013C	Tarassov K, et al. (2008)-18467557	physical interactions
PUB1	YNL016W	S. cerevisiae		PUF4	YGL014W	Tarassov K, et al. (2008)-18467557	physical interactions
PUB1	YNL016W	S. cerevisiae		RIM1	YCR028C-A	Tarassov K, et al. (2008)-18467557	physical interactions
PUB1	YNL016W	S. cerevisiae		RMP1	YLR145W	Aulds J, et al. (2012)-22977255	physical interactions
PUB1	YNL016W	S. cerevisiae		SBP1	YHL034C	Mitchell SF, et al. (2013)-23222640	physical interactions
PUB1	YNL016W	S. cerevisiae		SGN1	YIR001C	Gavin AC, et al. (2002)-11805826	physical interactions
PUB1	YNL016W	S. cerevisiae		SGN1	YIR001C	Ho Y, et al. (2002)-11805837	physical interactions
PUB1	YNL016W	S. cerevisiae		SGN1	YIR001C	Tarassov K, et al. (2008)-18467557	physical interactions
PUB1	YNL016W	S. cerevisiae		SMD3	YLR147C	Gavin AC, et al. (2002)-11805826	physical interactions
PUB1	YNL016W	S. cerevisiae		SNF2	YOR290C	Gavin AC, et al. (2002)-11805826	physical interactions
PUB1	YNL016W	S. cerevisiae		SSD1	YDR293C	Tarassov K, et al. (2008)-18467557	physical interactions
PUB1	YNL016W	S. cerevisiae		STO1	YMR125W	Gavin AC, et al. (2002)-11805826	physical interactions
PUB1	YNL016W	S. cerevisiae		SWI1	YPL016W	Gavin AC, et al. (2002)-11805826	physical interactions
PUB1	YNL016W	S. cerevisiae		TIF4631	YGR162W	Gavin AC, et al. (2002)-11805826	physical interactions
PUB1	YNL016W	S. cerevisiae		TIF4631	YGR162W	Santiveri CM, et al. (2011)-21931728	physical interactions
PUB1	YNL016W	S. cerevisiae		TIF4631	YGR162W	Santiveri CM, et al. (2011)-21931728	physical interactions
PUB1	YNL016W	S. cerevisiae		TIF4632	YGL049C	Gavin AC, et al. (2002)-11805826	physical interactions
PUB1	YNL016W	S. cerevisiae		TIF4632	YGL049C	Tarassov K, et al. (2008)-18467557	physical interactions
PUB1	YNL016W	S. cerevisiae		UBI4	YLL039C	Starita LM, et al. (2012)-22106047	physical interactions
PUB1	YNL016W	S. cerevisiae		WHI3	YNL197C	Tarassov K, et al. (2008)-18467557	physical interactions
STM1	YLR150W	S. cerevisiae		ASE1	YOR058C	Krogan NJ, et al. (2006)-16554755	physical interactions
STM1	YLR150W	S. cerevisiae		BRE5	YNR051C	Krogan NJ, et al. (2006)-16554755	physical interactions
STM1	YLR150W	S. cerevisiae		BRE5	YNR051C	Ossareh-Nazari B, et al. (2010)-20508643	physical interactions
STM1	YLR150W	S. cerevisiae		CAC2	YML102W	Krogan NJ, et al. (2006)-16554755	physical interactions
STM1	YLR150W	S. cerevisiae		CBR1	YIL043C	Krogan NJ, et al. (2006)-16554755	physical interactions
STM1	YLR150W	S. cerevisiae		CDC13	YDL220C	Hayashi N and Murakami S (2002)-12207228	physical interactions
STM1	YLR150W	S. cerevisiae		CDC31	YOR257W	Krogan NJ, et al. (2006)-16554755	physical interactions
STM1	YLR150W	S. cerevisiae		CDC73	YLR418C	Krogan NJ, et al. (2006)-16554755	physical interactions
STM1	YLR150W	S. cerevisiae		CHS5	YLR330W	Gavin AC, et al. (2006)-16429126	physical interactions
STM1	YLR150W	S. cerevisiae		CUS1	YMR240C	Krogan NJ, et al. (2006)-16554755	physical interactions
STM1	YLR150W	S. cerevisiae		DBP2	YNL112W	Collins SR, et al. (2007)-17200106	physical interactions
STM1	YLR150W	S. cerevisiae		DDR48	YMR173W	Krogan NJ, et al. (2006)-16554755	physical interactions
STM1	YLR150W	S. cerevisiae		DHH1	YDL160C	Mitchell SF, et al. (2013)-23222640	physical interactions
STM1	YLR150W	S. cerevisiae		DPB2	YPR175W	Krogan NJ, et al. (2006)-16554755	physical interactions
STM1	YLR150W	S. cerevisiae		DPH1	YIL103W	Krogan NJ, et al. (2006)-16554755	physical interactions
STM1	YLR150W	S. cerevisiae		DSN1	YIR010W	Akiyoshi B, et al. (2010)-21107429	physical interactions
STM1	YLR150W	S. cerevisiae		EAF7	YNL136W	Krogan NJ, et al. (2006)-16554755	physical interactions
STM1	YLR150W	S. cerevisiae		EDC2	YER035W	Krogan NJ, et al. (2006)-16554755	physical interactions
STM1	YLR150W	S. cerevisiae		EMP24	YGL200C	Krogan NJ, et al. (2006)-16554755	physical interactions
STM1	YLR150W	S. cerevisiae		ERP2	YAL007C	Krogan NJ, et al. (2006)-16554755	physical interactions
STM1	YLR150W	S. cerevisiae		ESA1	YOR244W	Mitchell L, et al. (2013)-23572591	physical interactions
STM1	YLR150W	S. cerevisiae		ESS1	YJR017C	Hesselberth JR, et al. (2006)-16606443	physical interactions
STM1	YLR150W	S. cerevisiae		ETT1	YOR051C	Van Dyke MW, et al. (2004)-15044472	physical interactions
STM1	YLR150W	S. cerevisiae		FIN1	YDR130C	Akiyoshi B, et al. (2009)-19948764	physical interactions
STM1	YLR150W	S. cerevisiae		GCN2	YDR283C	Krogan NJ, et al. (2006)-16554755	physical interactions
STM1	YLR150W	S. cerevisiae		GIS2	YNL255C	Sammons MA, et al. (2011)-21277287	physical interactions
STM1	YLR150W	S. cerevisiae		GIS4	YML006C	Krogan NJ, et al. (2006)-16554755	physical interactions
STM1	YLR150W	S. cerevisiae		GPD2	YOL059W	Krogan NJ, et al. (2006)-16554755	physical interactions
STM1	YLR150W	S. cerevisiae		GYP6	YJL044C	Krogan NJ, et al. (2006)-16554755	physical interactions
STM1	YLR150W	S. cerevisiae		HAT1	YPL001W	Krogan NJ, et al. (2006)-16554755	physical interactions
STM1	YLR150W	S. cerevisiae		HCA4	YJL033W	Krogan NJ, et al. (2006)-16554755	physical interactions
STM1	YLR150W	S. cerevisiae		HEK2	YBL032W	Gavin AC, et al. (2002)-11805826	physical interactions
STM1	YLR150W	S. cerevisiae		HEK2	YBL032W	Gavin AC, et al. (2006)-16429126	physical interactions
STM1	YLR150W	S. cerevisiae		HST1	YOL068C	Krogan NJ, et al. (2006)-16554755	physical interactions
STM1	YLR150W	S. cerevisiae		HTZ1	YOL012C	Tian R, et al. (2011)-21520965	physical interactions
STM1	YLR150W	S. cerevisiae		IPL1	YPL209C	Ptacek J, et al. (2005)-16319894	physical interactions
STM1	YLR150W	S. cerevisiae		LRS4	YDR439W	Chan JN, et al. (2011)-21664583	physical interactions
STM1	YLR150W	S. cerevisiae		LSM1	YJL124C	Mitchell SF, et al. (2013)-23222640	physical interactions
STM1	YLR150W	S. cerevisiae		LYS20	YDL182W	Krogan NJ, et al. (2006)-16554755	physical interactions
STM1	YLR150W	S. cerevisiae		MED8	YBR193C	Krogan NJ, et al. (2006)-16554755	physical interactions
STM1	YLR150W	S. cerevisiae		MMS22	YLR320W	Krogan NJ, et al. (2006)-16554755	physical interactions
STM1	YLR150W	S. cerevisiae		MSC7	YHR039C	Krogan NJ, et al. (2006)-16554755	physical interactions
STM1	YLR150W	S. cerevisiae		NAB2	YGL122C	Batisse J, et al. (2009)-19840948	physical interactions
STM1	YLR150W	S. cerevisiae		NAB2	YGL122C	Carmody SR, et al. (2010)-20823268	physical interactions
STM1	YLR150W	S. cerevisiae		NAB2	YGL122C	Krogan NJ, et al. (2006)-16554755	physical interactions
STM1	YLR150W	S. cerevisiae		NCL1	YBL024W	Krogan NJ, et al. (2006)-16554755	physical interactions
STM1	YLR150W	S. cerevisiae		NHP2	YDL208W	Krogan NJ, et al. (2006)-16554755	physical interactions
STM1	YLR150W	S. cerevisiae		NOC2	YOR206W	Krogan NJ, et al. (2006)-16554755	physical interactions
STM1	YLR150W	S. cerevisiae		NOC3	YLR002C	Krogan NJ, et al. (2006)-16554755	physical interactions
STM1	YLR150W	S. cerevisiae		NOG2	YNR053C	Krogan NJ, et al. (2006)-16554755	physical interactions
STM1	YLR150W	S. cerevisiae		NOP15	YNL110C	Krogan NJ, et al. (2006)-16554755	physical interactions
STM1	YLR150W	S. cerevisiae		NOP53	YPL146C	Krogan NJ, et al. (2006)-16554755	physical interactions
STM1	YLR150W	S. cerevisiae		PFS2	YNL317W	Krogan NJ, et al. (2006)-16554755	physical interactions
STM1	YLR150W	S. cerevisiae		PMT1	YDL095W	Krogan NJ, et al. (2006)-16554755	physical interactions
STM1	YLR150W	S. cerevisiae		POL2	YNL262W	Krogan NJ, et al. (2006)-16554755	physical interactions
STM1	YLR150W	S. cerevisiae		PRP11	YDL043C	Krogan NJ, et al. (2006)-16554755	physical interactions
STM1	YLR150W	S. cerevisiae		PRP40	YKL012W	Hesselberth JR, et al. (2006)-16606443	physical interactions
STM1	YLR150W	S. cerevisiae		PRP43	YGL120C	Krogan NJ, et al. (2006)-16554755	physical interactions
STM1	YLR150W	S. cerevisiae		PSK1	YAL017W	Krogan NJ, et al. (2006)-16554755	physical interactions
STM1	YLR150W	S. cerevisiae		PUF3	YLL013C	Freeberg MA, et al. (2013)-23409723	physical interactions
STM1	YLR150W	S. cerevisiae		PUF6	YDR496C	Krogan NJ, et al. (2006)-16554755	physical interactions
STM1	YLR150W	S. cerevisiae		RFC5	YBR087W	Krogan NJ, et al. (2006)-16554755	physical interactions
STM1	YLR150W	S. cerevisiae		RLI1	YDR091C	Krogan NJ, et al. (2006)-16554755	physical interactions
STM1	YLR150W	S. cerevisiae		RLP7	YNL002C	Babiano R, et al. (2013)-23945946	physical interactions
STM1	YLR150W	S. cerevisiae		RMP1	YLR145W	Aulds J, et al. (2012)-22977255	physical interactions
STM1	YLR150W	S. cerevisiae		ROX3	YBL093C	Krogan NJ, et al. (2006)-16554755	physical interactions
STM1	YLR150W	S. cerevisiae		RPF2	YKR081C	Sahasranaman A, et al. (2011)-21926967	physical interactions
STM1	YLR150W	S. cerevisiae		RPL10	YLR075W	Collins SR, et al. (2007)-17200106	physical interactions
STM1	YLR150W	S. cerevisiae		RPL10	YLR075W	Van Dyke MW, et al. (2004)-15044472	physical interactions
STM1	YLR150W	S. cerevisiae		RPL11B	YGR085C	Collins SR, et al. (2007)-17200106	physical interactions
STM1	YLR150W	S. cerevisiae		RPL12B	YDR418W	Collins SR, et al. (2007)-17200106	physical interactions
STM1	YLR150W	S. cerevisiae		RPL16A	YIL133C	Van Dyke MW, et al. (2004)-15044472	physical interactions
STM1	YLR150W	S. cerevisiae		RPL16B	YNL069C	Collins SR, et al. (2007)-17200106	physical interactions
STM1	YLR150W	S. cerevisiae		RPL17A	YKL180W	Van Dyke MW, et al. (2004)-15044472	physical interactions
STM1	YLR150W	S. cerevisiae		RPL17B	YJL177W	Collins SR, et al. (2007)-17200106	physical interactions
STM1	YLR150W	S. cerevisiae		RPL19B	YBL027W	Collins SR, et al. (2007)-17200106	physical interactions
STM1	YLR150W	S. cerevisiae		RPL20A	YMR242C	Collins SR, et al. (2007)-17200106	physical interactions
STM1	YLR150W	S. cerevisiae		RPL20B	YOR312C	Collins SR, et al. (2007)-17200106	physical interactions
STM1	YLR150W	S. cerevisiae		RPL25	YOL127W	Collins SR, et al. (2007)-17200106	physical interactions
STM1	YLR150W	S. cerevisiae		RPL25	YOL127W	Inada T, et al. (2002)-12166649	physical interactions
STM1	YLR150W	S. cerevisiae		RPL25	YOL127W	Van Dyke MW, et al. (2004)-15044472	physical interactions
STM1	YLR150W	S. cerevisiae		RPL27A	YHR010W	Van Dyke MW, et al. (2004)-15044472	physical interactions
STM1	YLR150W	S. cerevisiae		RPL27B	YDR471W	Collins SR, et al. (2007)-17200106	physical interactions
STM1	YLR150W	S. cerevisiae		RPL2A	YFR031C-A	Collins SR, et al. (2007)-17200106	physical interactions
STM1	YLR150W	S. cerevisiae		RPL3	YOR063W	Collins SR, et al. (2007)-17200106	physical interactions
STM1	YLR150W	S. cerevisiae		RPL30	YGL030W	Collins SR, et al. (2007)-17200106	physical interactions
STM1	YLR150W	S. cerevisiae		RPL36B	YPL249C-A	Collins SR, et al. (2007)-17200106	physical interactions
STM1	YLR150W	S. cerevisiae		RPL5	YPL131W	Van Dyke MW, et al. (2004)-15044472	physical interactions
STM1	YLR150W	S. cerevisiae		RPL6A	YML073C	Collins SR, et al. (2007)-17200106	physical interactions
STM1	YLR150W	S. cerevisiae		RPL6B	YLR448W	Collins SR, et al. (2007)-17200106	physical interactions
STM1	YLR150W	S. cerevisiae		RPL7B	YPL198W	Collins SR, et al. (2007)-17200106	physical interactions
STM1	YLR150W	S. cerevisiae		RPN10	YHR200W	Guerrero C, et al. (2008)-18757749	physical interactions
STM1	YLR150W	S. cerevisiae		RPN11	YFR004W	Guerrero C, et al. (2008)-18757749	physical interactions
STM1	YLR150W	S. cerevisiae		RPN11	YFR004W	Kaake RM, et al. (2010)-20170199	physical interactions
STM1	YLR150W	S. cerevisiae		RPP0	YLR340W	Van Dyke MW, et al. (2004)-15044472	physical interactions
STM1	YLR150W	S. cerevisiae		RPS11A	YDR025W	Collins SR, et al. (2007)-17200106	physical interactions
STM1	YLR150W	S. cerevisiae		RPS14A	YCR031C	Collins SR, et al. (2007)-17200106	physical interactions
STM1	YLR150W	S. cerevisiae		RPS17B	YDR447C	Collins SR, et al. (2007)-17200106	physical interactions
STM1	YLR150W	S. cerevisiae		RPS1B	YML063W	Collins SR, et al. (2007)-17200106	physical interactions
STM1	YLR150W	S. cerevisiae		RPS2	YGL123W	Van Dyke MW, et al. (2004)-15044472	physical interactions
STM1	YLR150W	S. cerevisiae		RPS22A	YJL190C	Collins SR, et al. (2007)-17200106	physical interactions
STM1	YLR150W	S. cerevisiae		RPS24A	YER074W	Collins SR, et al. (2007)-17200106	physical interactions
STM1	YLR150W	S. cerevisiae		RPS25B	YLR333C	Krogan NJ, et al. (2006)-16554755	physical interactions
STM1	YLR150W	S. cerevisiae		RPS26A	YGL189C	Van Dyke MW, et al. (2004)-15044472	physical interactions
STM1	YLR150W	S. cerevisiae		RPS26B	YER131W	Collins SR, et al. (2007)-17200106	physical interactions
STM1	YLR150W	S. cerevisiae		RPS3	YNL178W	Van Dyke MW, et al. (2004)-15044472	physical interactions
STM1	YLR150W	S. cerevisiae		RPS4A	YJR145C	Collins SR, et al. (2007)-17200106	physical interactions
STM1	YLR150W	S. cerevisiae		RPS7A	YOR096W	Collins SR, et al. (2007)-17200106	physical interactions
STM1	YLR150W	S. cerevisiae		RPS8B	YER102W	Collins SR, et al. (2007)-17200106	physical interactions
STM1	YLR150W	S. cerevisiae		RRG8	YPR116W	Krogan NJ, et al. (2006)-16554755	physical interactions
STM1	YLR150W	S. cerevisiae		RSP5	YER125W	Hesselberth JR, et al. (2006)-16606443	physical interactions
STM1	YLR150W	S. cerevisiae		RTT101	YJL047C	Krogan NJ, et al. (2006)-16554755	physical interactions
STM1	YLR150W	S. cerevisiae		SAC1	YKL212W	Krogan NJ, et al. (2006)-16554755	physical interactions
STM1	YLR150W	S. cerevisiae		SBA1	YKL117W	Echtenkamp FJ, et al. (2011)-21777812	physical interactions
STM1	YLR150W	S. cerevisiae		SBP1	YHL034C	Mitchell SF, et al. (2013)-23222640	physical interactions
STM1	YLR150W	S. cerevisiae		SDO1	YLR022C	Krogan NJ, et al. (2006)-16554755	physical interactions
STM1	YLR150W	S. cerevisiae		SEC28	YIL076W	Krogan NJ, et al. (2006)-16554755	physical interactions
STM1	YLR150W	S. cerevisiae		SEC31	YDL195W	Gavin AC, et al. (2006)-16429126	physical interactions
STM1	YLR150W	S. cerevisiae		SET2	YJL168C	Hesselberth JR, et al. (2006)-16606443	physical interactions
STM1	YLR150W	S. cerevisiae		SGV1	YPR161C	Krogan NJ, et al. (2006)-16554755	physical interactions
STM1	YLR150W	S. cerevisiae		SHE2	YKL130C	Oeffinger M, et al. (2007)-17922018	physical interactions
STM1	YLR150W	S. cerevisiae		SIN3	YOL004W	Krogan NJ, et al. (2006)-16554755	physical interactions
STM1	YLR150W	S. cerevisiae		SKI2	YLR398C	Krogan NJ, et al. (2006)-16554755	physical interactions
STM1	YLR150W	S. cerevisiae		SKI8	YGL213C	Krogan NJ, et al. (2006)-16554755	physical interactions
STM1	YLR150W	S. cerevisiae		SKY1	YMR216C	Ptacek J, et al. (2005)-16319894	physical interactions
STM1	YLR150W	S. cerevisiae		SLA1	YBL007C	Gavin AC, et al. (2006)-16429126	physical interactions
STM1	YLR150W	S. cerevisiae		SLX8	YER116C	Krogan NJ, et al. (2006)-16554755	physical interactions
STM1	YLR150W	S. cerevisiae		SMT3	YDR510W	Hannich JT, et al. (2005)-15590687	physical interactions
STM1	YLR150W	S. cerevisiae		SMT3	YDR510W	Sung MK, et al. (2013)-23403034	physical interactions
STM1	YLR150W	S. cerevisiae		SMT3	YDR510W	Wohlschlegel JA, et al. (2004)-15326169	physical interactions
STM1	YLR150W	S. cerevisiae		SMT3	YDR510W	Zhou W, et al. (2004)-15166219	physical interactions
STM1	YLR150W	S. cerevisiae		SNF1	YDR477W	Ptacek J, et al. (2005)-16319894	physical interactions
STM1	YLR150W	S. cerevisiae		SOH1	YGL127C	Krogan NJ, et al. (2006)-16554755	physical interactions
STM1	YLR150W	S. cerevisiae		SPC1	YJR010C-A	Krogan NJ, et al. (2006)-16554755	physical interactions
STM1	YLR150W	S. cerevisiae		SPT16	YGL207W	Krogan NJ, et al. (2006)-16554755	physical interactions
STM1	YLR150W	S. cerevisiae		SSM4	YIL030C	Hesselberth JR, et al. (2006)-16606443	physical interactions
STM1	YLR150W	S. cerevisiae		SUS1	YBR111W-A	Cuenca-Bono B, et al. (2010)-20230609	physical interactions
STM1	YLR150W	S. cerevisiae		SWD3	YBR175W	Krogan NJ, et al. (2006)-16554755	physical interactions
STM1	YLR150W	S. cerevisiae		TFA1	YKL028W	Krogan NJ, et al. (2006)-16554755	physical interactions
STM1	YLR150W	S. cerevisiae		TMA108	YIL137C	Krogan NJ, et al. (2006)-16554755	physical interactions
STM1	YLR150W	S. cerevisiae		TOS3	YGL179C	Ptacek J, et al. (2005)-16319894	physical interactions
STM1	YLR150W	S. cerevisiae		TPK1	YJL164C	Ptacek J, et al. (2005)-16319894	physical interactions
STM1	YLR150W	S. cerevisiae		TSR1	YDL060W	Krogan NJ, et al. (2006)-16554755	physical interactions
STM1	YLR150W	S. cerevisiae		TSR2	YLR435W	Krogan NJ, et al. (2006)-16554755	physical interactions
STM1	YLR150W	S. cerevisiae		UBI4	YLL039C	Starita LM, et al. (2012)-22106047	physical interactions
STM1	YLR150W	S. cerevisiae		UBI4	YLL039C	Swaney DL, et al. (2013)-23749301	physical interactions
STM1	YLR150W	S. cerevisiae		UBI4	YLL039C	Ziv I, et al. (2011)-21427232	physical interactions
STM1	YLR150W	S. cerevisiae		UBP10	YNL186W	Krogan NJ, et al. (2006)-16554755	physical interactions
STM1	YLR150W	S. cerevisiae		UBP13	YBL067C	Richardson LA, et al. (2012)-22902402	physical interactions
STM1	YLR150W	S. cerevisiae		UBP3	YER151C	Krogan NJ, et al. (2006)-16554755	physical interactions
STM1	YLR150W	S. cerevisiae		UBP3	YER151C	Ossareh-Nazari B, et al. (2010)-20508643	physical interactions
STM1	YLR150W	S. cerevisiae		ULP2	YIL031W	Sung MK, et al. (2013)-23403034	physical interactions
STM1	YLR150W	S. cerevisiae		URN1	YPR152C	Hesselberth JR, et al. (2006)-16606443	physical interactions
STM1	YLR150W	S. cerevisiae		UTP10	YJL109C	Krogan NJ, et al. (2006)-16554755	physical interactions
STM1	YLR150W	S. cerevisiae		UTP22	YGR090W	Krogan NJ, et al. (2006)-16554755	physical interactions
STM1	YLR150W	S. cerevisiae		VRG4	YGL225W	Babu M, et al. (2012)-22940862	physical interactions
STM1	YLR150W	S. cerevisiae		VTS1	YOR359W	Krogan NJ, et al. (2006)-16554755	physical interactions
STM1	YLR150W	S. cerevisiae		WWM1	YFL010C	Hesselberth JR, et al. (2006)-16606443	physical interactions
STM1	YLR150W	S. cerevisiae		XRN1	YGL173C	Krogan NJ, et al. (2006)-16554755	physical interactions
STM1	YLR150W	S. cerevisiae		YCF1	YDR135C	Snider J, et al. (2013)-23831759	physical interactions
STM1	YLR150W	S. cerevisiae		YKT6	YKL196C	Van Dyke MW, et al. (2004)-15044472	physical interactions
STM1	YLR150W	S. cerevisiae		YNG2	YHR090C	Krogan NJ, et al. (2006)-16554755	physical interactions
STM1	YLR150W	S. cerevisiae			YBL036C	Krogan NJ, et al. (2006)-16554755	physical interactions
STM1	YLR150W	S. cerevisiae			YJR084W	Krogan NJ, et al. (2006)-16554755	physical interactions
STM1	YLR150W	S. cerevisiae			YLR363W-A	Krogan NJ, et al. (2006)-16554755	physical interactions
STM1	YLR150W	S. cerevisiae			YLR455W	Krogan NJ, et al. (2006)-16554755	physical interactions
STM1	YLR150W	S. cerevisiae			YPL150W	Krogan NJ, et al. (2006)-16554755	physical interactions
STM1	YLR150W	S. cerevisiae			YPL245W	Krogan NJ, et al. (2006)-16554755	physical interactions
TIF4631	YGR162W	S. cerevisiae		AIM4	YBR194W	Ren L, et al. (2011)-21386897	physical interactions
TIF4631	YGR162W	S. cerevisiae		ARK1	YNL020C	Breitkreutz A, et al. (2010)-20489023	physical interactions
TIF4631	YGR162W	S. cerevisiae		ASC1	YMR116C	Gavin AC, et al. (2002)-11805826	physical interactions
TIF4631	YGR162W	S. cerevisiae		ASC1	YMR116C	Gavin AC, et al. (2006)-16429126	physical interactions
TIF4631	YGR162W	S. cerevisiae		BRE5	YNR051C	Ossareh-Nazari B, et al. (2010)-20508643	physical interactions
TIF4631	YGR162W	S. cerevisiae		CBC2	YPL178W	Kafasla P, et al. (2009)-19838078	physical interactions
TIF4631	YGR162W	S. cerevisiae		CBC2	YPL178W	Schwer B, et al. (2011)-21558325	physical interactions
TIF4631	YGR162W	S. cerevisiae		CBF5	YLR175W	Gavin AC, et al. (2002)-11805826	physical interactions
TIF4631	YGR162W	S. cerevisiae		CBF5	YLR175W	Gavin AC, et al. (2002)-11805826	physical interactions
TIF4631	YGR162W	S. cerevisiae		CBF5	YLR175W	Gavin AC, et al. (2006)-16429126	physical interactions
TIF4631	YGR162W	S. cerevisiae		CBF5	YLR175W	Gavin AC, et al. (2006)-16429126	physical interactions
TIF4631	YGR162W	S. cerevisiae		CBK1	YNL161W	Breitkreutz A, et al. (2010)-20489023	physical interactions
TIF4631	YGR162W	S. cerevisiae		CDC11	YJR076C	Ho Y, et al. (2002)-11805837	physical interactions
TIF4631	YGR162W	S. cerevisiae		CDC33	YOL139C	Collins SR, et al. (2007)-17200106	physical interactions
TIF4631	YGR162W	S. cerevisiae		CDC33	YOL139C	Dominguez D, et al. (1999)-10480875	physical interactions
TIF4631	YGR162W	S. cerevisiae		CDC33	YOL139C	Gavin AC, et al. (2002)-11805826	physical interactions
TIF4631	YGR162W	S. cerevisiae		CDC33	YOL139C	Gavin AC, et al. (2002)-11805826	physical interactions
TIF4631	YGR162W	S. cerevisiae		CDC33	YOL139C	Gavin AC, et al. (2006)-16429126	physical interactions
TIF4631	YGR162W	S. cerevisiae		CDC33	YOL139C	Gavin AC, et al. (2006)-16429126	physical interactions
TIF4631	YGR162W	S. cerevisiae		CDC33	YOL139C	Goyer C, et al. (1993)-8336723	physical interactions
TIF4631	YGR162W	S. cerevisiae		CDC33	YOL139C	Krogan NJ, et al. (2004)-14759368	physical interactions
TIF4631	YGR162W	S. cerevisiae		CDC33	YOL139C	Krogan NJ, et al. (2006)-16554755	physical interactions
TIF4631	YGR162W	S. cerevisiae		CDC33	YOL139C	Park EH, et al. (2011)-21139564	physical interactions
TIF4631	YGR162W	S. cerevisiae		CDC33	YOL139C	Park EH, et al. (2013)-23184954	physical interactions
TIF4631	YGR162W	S. cerevisiae		CDC33	YOL139C	Ptushkina M, et al. (1998)-9707439	physical interactions
TIF4631	YGR162W	S. cerevisiae		CDC33	YOL139C	Ptushkina M, et al. (1998)-9707439	physical interactions
TIF4631	YGR162W	S. cerevisiae		CDC33	YOL139C	Ross D, et al. (2012)-23226381	physical interactions
TIF4631	YGR162W	S. cerevisiae		CDC33	YOL139C	Tarun SZ Jr and Sachs AB (1997)-9372919	physical interactions
TIF4631	YGR162W	S. cerevisiae		CDC33	YOL139C	Tarun SZ Jr and Sachs AB (1997)-9372919	physical interactions
TIF4631	YGR162W	S. cerevisiae		CDC33	YOL139C	Tarun SZ Jr and Sachs AB (1997)-9372919	physical interactions
TIF4631	YGR162W	S. cerevisiae		CDC48	YDL126C	Krogan NJ, et al. (2004)-14759368	physical interactions
TIF4631	YGR162W	S. cerevisiae		CDH1	YGL003C	Martinez JS, et al. (2012)-22189709	physical interactions
TIF4631	YGR162W	S. cerevisiae		CKA1	YIL035C	Ho Y, et al. (2002)-11805837	physical interactions
TIF4631	YGR162W	S. cerevisiae		CMR1	YDL156W	Gilmore JM, et al. (2012)-22199229	physical interactions
TIF4631	YGR162W	S. cerevisiae		DED1	YOR204W	Collins SR, et al. (2007)-17200106	physical interactions
TIF4631	YGR162W	S. cerevisiae		DED1	YOR204W	Hilliker A, et al. (2011)-21925384	physical interactions
TIF4631	YGR162W	S. cerevisiae		DED1	YOR204W	Krogan NJ, et al. (2004)-14759368	physical interactions
TIF4631	YGR162W	S. cerevisiae		DPB11	YJL090C	Ho Y, et al. (2002)-11805837	physical interactions
TIF4631	YGR162W	S. cerevisiae		DSN1	YIR010W	Akiyoshi B, et al. (2010)-21107429	physical interactions
TIF4631	YGR162W	S. cerevisiae		EAF1	YDR359C	Berset C, et al. (2003)-12810920	physical interactions
TIF4631	YGR162W	S. cerevisiae		EAP1	YKL204W	Krogan NJ, et al. (2006)-16554755	physical interactions
TIF4631	YGR162W	S. cerevisiae		FIN1	YDR130C	Akiyoshi B, et al. (2009)-19948764	physical interactions
TIF4631	YGR162W	S. cerevisiae		GBP2	YCL011C	Collins SR, et al. (2007)-17200106	physical interactions
TIF4631	YGR162W	S. cerevisiae		GBP2	YCL011C	Gavin AC, et al. (2006)-16429126	physical interactions
TIF4631	YGR162W	S. cerevisiae		GIS2	YNL255C	Rojas M, et al. (2012)-23285195	physical interactions
TIF4631	YGR162W	S. cerevisiae		GIS2	YNL255C	Rojas M, et al. (2012)-23285195	physical interactions
TIF4631	YGR162W	S. cerevisiae		GUS1	YGL245W	Krogan NJ, et al. (2004)-14759368	physical interactions
TIF4631	YGR162W	S. cerevisiae		HEK2	YBL032W	Gavin AC, et al. (2002)-11805826	physical interactions
TIF4631	YGR162W	S. cerevisiae		HHF1	YBR009C	Gilmore JM, et al. (2012)-22199229	physical interactions
TIF4631	YGR162W	S. cerevisiae		HHF2	YNL030W	Gavin AC, et al. (2002)-11805826	physical interactions
TIF4631	YGR162W	S. cerevisiae		HHF2	YNL030W	Gilmore JM, et al. (2012)-22199229	physical interactions
TIF4631	YGR162W	S. cerevisiae		HHT1	YBR010W	Gilmore JM, et al. (2012)-22199229	physical interactions
TIF4631	YGR162W	S. cerevisiae		HHT2	YNL031C	Gilmore JM, et al. (2012)-22199229	physical interactions
TIF4631	YGR162W	S. cerevisiae		IMD3	YLR432W	Gavin AC, et al. (2006)-16429126	physical interactions
TIF4631	YGR162W	S. cerevisiae		IML1	YJR138W	Krogan NJ, et al. (2004)-14759368	physical interactions
TIF4631	YGR162W	S. cerevisiae		KAP123	YER110C	Krogan NJ, et al. (2004)-14759368	physical interactions
TIF4631	YGR162W	S. cerevisiae		LHP1	YDL051W	Collins SR, et al. (2007)-17200106	physical interactions
TIF4631	YGR162W	S. cerevisiae		LHP1	YDL051W	Gavin AC, et al. (2002)-11805826	physical interactions
TIF4631	YGR162W	S. cerevisiae		LHP1	YDL051W	Gavin AC, et al. (2006)-16429126	physical interactions
TIF4631	YGR162W	S. cerevisiae		LSM1	YJL124C	Sobti M, et al. (2010)-20108977	physical interactions
TIF4631	YGR162W	S. cerevisiae		LSM4	YER112W	Gavin AC, et al. (2006)-16429126	physical interactions
TIF4631	YGR162W	S. cerevisiae		LSM4	YER112W	Sobti M, et al. (2010)-20108977	physical interactions
TIF4631	YGR162W	S. cerevisiae		LUC7	YDL087C	Gavin AC, et al. (2002)-11805826	physical interactions
TIF4631	YGR162W	S. cerevisiae		LUC7	YDL087C	Gavin AC, et al. (2006)-16429126	physical interactions
TIF4631	YGR162W	S. cerevisiae		MAG1	YER142C	Ho Y, et al. (2002)-11805837	physical interactions
TIF4631	YGR162W	S. cerevisiae		MAG2	YLR427W	Ho Y, et al. (2002)-11805837	physical interactions
TIF4631	YGR162W	S. cerevisiae		MRP7	YNL005C	Gavin AC, et al. (2002)-11805826	physical interactions
TIF4631	YGR162W	S. cerevisiae		MRP7	YNL005C	Gavin AC, et al. (2006)-16429126	physical interactions
TIF4631	YGR162W	S. cerevisiae		MRPS5	YBR251W	Gavin AC, et al. (2002)-11805826	physical interactions
TIF4631	YGR162W	S. cerevisiae		MSL5	YLR116W	Chang J, et al. (2012)-22287628	physical interactions
TIF4631	YGR162W	S. cerevisiae		MUD1	YBR119W	Schwer B, et al. (2011)-21558325	physical interactions
TIF4631	YGR162W	S. cerevisiae		MUD2	YKL074C	Chang J, et al. (2012)-22287628	physical interactions
TIF4631	YGR162W	S. cerevisiae		NAF1	YNL124W	Yang PK, et al. (2005)-15798213	physical interactions
TIF4631	YGR162W	S. cerevisiae		NAM7	YMR080C	Johansson MJ, et al. (2007)-18087042	physical interactions
TIF4631	YGR162W	S. cerevisiae		NAM8	YHR086W	Schwer B, et al. (2011)-21558325	physical interactions
TIF4631	YGR162W	S. cerevisiae		NOP1	YDL014W	Krogan NJ, et al. (2004)-14759368	physical interactions
TIF4631	YGR162W	S. cerevisiae		NOP13	YNL175C	Ho Y, et al. (2002)-11805837	physical interactions
TIF4631	YGR162W	S. cerevisiae		NOP6	YDL213C	Ho Y, et al. (2002)-11805837	physical interactions
TIF4631	YGR162W	S. cerevisiae		NPL3	YDR432W	Rajyaguru P, et al. (2012)-22284680	physical interactions
TIF4631	YGR162W	S. cerevisiae		PAB1	YER165W	Castelli LM, et al. (2011)-21795399	physical interactions
TIF4631	YGR162W	S. cerevisiae		PAB1	YER165W	Castelli LM, et al. (2011)-21795399	physical interactions
TIF4631	YGR162W	S. cerevisiae		PAB1	YER165W	Collins SR, et al. (2007)-17200106	physical interactions
TIF4631	YGR162W	S. cerevisiae		PAB1	YER165W	Gavin AC, et al. (2006)-16429126	physical interactions
TIF4631	YGR162W	S. cerevisiae		PAB1	YER165W	Kessler SH and Sachs AB (1998)-9418852	physical interactions
TIF4631	YGR162W	S. cerevisiae		PAB1	YER165W	Krogan NJ, et al. (2004)-14759368	physical interactions
TIF4631	YGR162W	S. cerevisiae		PAB1	YER165W	Otero LJ, et al. (1999)-10357826	physical interactions
TIF4631	YGR162W	S. cerevisiae		PAB1	YER165W	Park EH, et al. (2011)-21139564	physical interactions
TIF4631	YGR162W	S. cerevisiae		PAB1	YER165W	Park EH, et al. (2011)-21139564	physical interactions
TIF4631	YGR162W	S. cerevisiae		PAB1	YER165W	Park EH, et al. (2013)-23184954	physical interactions
TIF4631	YGR162W	S. cerevisiae		PAB1	YER165W	Richardson R, et al. (2012)-22836166	physical interactions
TIF4631	YGR162W	S. cerevisiae		PAB1	YER165W	Richardson R, et al. (2012)-22836166	physical interactions
TIF4631	YGR162W	S. cerevisiae		PAB1	YER165W	Tarun SZ Jr and Sachs AB (1996)-9003792	physical interactions
TIF4631	YGR162W	S. cerevisiae		PAB1	YER165W	Tarun SZ Jr and Sachs AB (1996)-9003792	physical interactions
TIF4631	YGR162W	S. cerevisiae		PAB1	YER165W	Tarun SZ Jr, et al. (1997)-9256432	physical interactions
TIF4631	YGR162W	S. cerevisiae		PAB1	YER165W	Wells SE, et al. (1998)-9702200	physical interactions
TIF4631	YGR162W	S. cerevisiae		POL2	YNL262W	Gavin AC, et al. (2002)-11805826	physical interactions
TIF4631	YGR162W	S. cerevisiae		POL2	YNL262W	Gavin AC, et al. (2006)-16429126	physical interactions
TIF4631	YGR162W	S. cerevisiae		PRP11	YDL043C	Fromont-Racine M, et al. (1997)-9207794	physical interactions
TIF4631	YGR162W	S. cerevisiae		PRP11	YDL043C	Ho Y, et al. (2002)-11805837	physical interactions
TIF4631	YGR162W	S. cerevisiae		PRP11	YDL043C	Kafasla P, et al. (2009)-19838078	physical interactions
TIF4631	YGR162W	S. cerevisiae		PRT1	YOR361C	Castelli LM, et al. (2011)-21795399	physical interactions
TIF4631	YGR162W	S. cerevisiae		PRT1	YOR361C	Castelli LM, et al. (2011)-21795399	physical interactions
TIF4631	YGR162W	S. cerevisiae		PTK2	YJR059W	Breitkreutz A, et al. (2010)-20489023	physical interactions
TIF4631	YGR162W	S. cerevisiae		PUB1	YNL016W	Gavin AC, et al. (2002)-11805826	physical interactions
TIF4631	YGR162W	S. cerevisiae		PUB1	YNL016W	Santiveri CM, et al. (2011)-21931728	physical interactions
TIF4631	YGR162W	S. cerevisiae		PUB1	YNL016W	Santiveri CM, et al. (2011)-21931728	physical interactions
TIF4631	YGR162W	S. cerevisiae		PUS7	YOR243C	Gavin AC, et al. (2002)-11805826	physical interactions
TIF4631	YGR162W	S. cerevisiae		PUS7	YOR243C	Gavin AC, et al. (2006)-16429126	physical interactions
TIF4631	YGR162W	S. cerevisiae		RBG1	YAL036C	Gavin AC, et al. (2002)-11805826	physical interactions
TIF4631	YGR162W	S. cerevisiae		RBG1	YAL036C	Gavin AC, et al. (2006)-16429126	physical interactions
TIF4631	YGR162W	S. cerevisiae		RPG1	YBR079C	Castelli LM, et al. (2011)-21795399	physical interactions
TIF4631	YGR162W	S. cerevisiae		RPL30	YGL030W	Gavin AC, et al. (2006)-16429126	physical interactions
TIF4631	YGR162W	S. cerevisiae		RPL31A	YDL075W	Gavin AC, et al. (2006)-16429126	physical interactions
TIF4631	YGR162W	S. cerevisiae		RPL8B	YLL045C	Gavin AC, et al. (2006)-16429126	physical interactions
TIF4631	YGR162W	S. cerevisiae		RPN10	YHR200W	Guerrero C, et al. (2008)-18757749	physical interactions
TIF4631	YGR162W	S. cerevisiae		RPN11	YFR004W	Kaake RM, et al. (2010)-20170199	physical interactions
TIF4631	YGR162W	S. cerevisiae		RPS10B	YMR230W	Gavin AC, et al. (2006)-16429126	physical interactions
TIF4631	YGR162W	S. cerevisiae		RPS13	YDR064W	Gavin AC, et al. (2006)-16429126	physical interactions
TIF4631	YGR162W	S. cerevisiae		RPS22A	YJL190C	Collins SR, et al. (2007)-17200106	physical interactions
TIF4631	YGR162W	S. cerevisiae		RPS22A	YJL190C	Gavin AC, et al. (2006)-16429126	physical interactions
TIF4631	YGR162W	S. cerevisiae		RPS4A	YJR145C	Gavin AC, et al. (2006)-16429126	physical interactions
TIF4631	YGR162W	S. cerevisiae		RTC3	YHR087W	Gomar-Alba M, et al. (2012)-22720784	physical interactions
TIF4631	YGR162W	S. cerevisiae		RTC3	YHR087W	Gomar-Alba M, et al. (2012)-22720784	physical interactions
TIF4631	YGR162W	S. cerevisiae		SBP1	YHL034C	Collins SR, et al. (2007)-17200106	physical interactions
TIF4631	YGR162W	S. cerevisiae		SBP1	YHL034C	Gavin AC, et al. (2002)-11805826	physical interactions
TIF4631	YGR162W	S. cerevisiae		SBP1	YHL034C	Gavin AC, et al. (2006)-16429126	physical interactions
TIF4631	YGR162W	S. cerevisiae		SBP1	YHL034C	Gavin AC, et al. (2006)-16429126	physical interactions
TIF4631	YGR162W	S. cerevisiae		SBP1	YHL034C	Mitchell SF, et al. (2013)-23222640	physical interactions
TIF4631	YGR162W	S. cerevisiae		SBP1	YHL034C	Rajyaguru P, et al. (2012)-22284680	physical interactions
TIF4631	YGR162W	S. cerevisiae		SCD6	YPR129W	Rajyaguru P, et al. (2012)-22284680	physical interactions
TIF4631	YGR162W	S. cerevisiae		SGN1	YIR001C	Gavin AC, et al. (2002)-11805826	physical interactions
TIF4631	YGR162W	S. cerevisiae		SGN1	YIR001C	Gavin AC, et al. (2006)-16429126	physical interactions
TIF4631	YGR162W	S. cerevisiae		SGN1	YIR001C	Ho Y, et al. (2002)-11805837	physical interactions
TIF4631	YGR162W	S. cerevisiae		SMB1	YER029C	Gavin AC, et al. (2006)-16429126	physical interactions
TIF4631	YGR162W	S. cerevisiae		SMT3	YDR510W	Sung MK, et al. (2013)-23403034	physical interactions
TIF4631	YGR162W	S. cerevisiae		SNP1	YIL061C	Gavin AC, et al. (2002)-11805826	physical interactions
TIF4631	YGR162W	S. cerevisiae		SNP1	YIL061C	Gavin AC, et al. (2006)-16429126	physical interactions
TIF4631	YGR162W	S. cerevisiae		SNU71	YGR013W	Kafasla P, et al. (2009)-19838078	physical interactions
TIF4631	YGR162W	S. cerevisiae		SPT2	YER161C	Ho Y, et al. (2002)-11805837	physical interactions
TIF4631	YGR162W	S. cerevisiae		SPT7	YBR081C	Lee KK, et al. (2011)-21734642	physical interactions
TIF4631	YGR162W	S. cerevisiae		SRO9	YCL037C	Collins SR, et al. (2007)-17200106	physical interactions
TIF4631	YGR162W	S. cerevisiae		SRO9	YCL037C	Gavin AC, et al. (2002)-11805826	physical interactions
TIF4631	YGR162W	S. cerevisiae		SRO9	YCL037C	Gavin AC, et al. (2006)-16429126	physical interactions
TIF4631	YGR162W	S. cerevisiae		SSZ1	YHR064C	Gavin AC, et al. (2006)-16429126	physical interactions
TIF4631	YGR162W	S. cerevisiae		STE11	YLR362W	Breitkreutz A, et al. (2010)-20489023	physical interactions
TIF4631	YGR162W	S. cerevisiae		STO1	YMR125W	Collins SR, et al. (2007)-17200106	physical interactions
TIF4631	YGR162W	S. cerevisiae		STO1	YMR125W	Gavin AC, et al. (2002)-11805826	physical interactions
TIF4631	YGR162W	S. cerevisiae		STO1	YMR125W	Gavin AC, et al. (2002)-11805826	physical interactions
TIF4631	YGR162W	S. cerevisiae		STO1	YMR125W	Gavin AC, et al. (2006)-16429126	physical interactions
TIF4631	YGR162W	S. cerevisiae		STO1	YMR125W	Gavin AC, et al. (2006)-16429126	physical interactions
TIF4631	YGR162W	S. cerevisiae		STO1	YMR125W	Oeffinger M, et al. (2007)-17922018	physical interactions
TIF4631	YGR162W	S. cerevisiae		SUI1	YNL244C	He H, et al. (2003)-12861028	physical interactions
TIF4631	YGR162W	S. cerevisiae		SUI1	YNL244C	Singh CR, et al. (2012)-22851688	physical interactions
TIF4631	YGR162W	S. cerevisiae		SUI1	YNL244C	Singh CR, et al. (2012)-22851688	physical interactions
TIF4631	YGR162W	S. cerevisiae		SUI2	YJR007W	Ho Y, et al. (2002)-11805837	physical interactions
TIF4631	YGR162W	S. cerevisiae		SUS1	YBR111W-A	Cuenca-Bono B, et al. (2010)-20230609	physical interactions
TIF4631	YGR162W	S. cerevisiae		SUS1	YBR111W-A	Lee KK, et al. (2011)-21734642	physical interactions
TIF4631	YGR162W	S. cerevisiae		TEF1	YPR080W	Gavin AC, et al. (2006)-16429126	physical interactions
TIF4631	YGR162W	S. cerevisiae		TIF1	YKR059W	Berset C, et al. (2003)-12810920	physical interactions
TIF4631	YGR162W	S. cerevisiae		TIF1	YKR059W	Castelli LM, et al. (2011)-21795399	physical interactions
TIF4631	YGR162W	S. cerevisiae		TIF1	YKR059W	Castelli LM, et al. (2011)-21795399	physical interactions
TIF4631	YGR162W	S. cerevisiae		TIF1	YKR059W	Dominguez D, et al. (1999)-10480875	physical interactions
TIF4631	YGR162W	S. cerevisiae		TIF1	YKR059W	Dominguez D, et al. (1999)-10480875	physical interactions
TIF4631	YGR162W	S. cerevisiae		TIF1	YKR059W	Gavin AC, et al. (2006)-16429126	physical interactions
TIF4631	YGR162W	S. cerevisiae		TIF1	YKR059W	Gavin AC, et al. (2006)-16429126	physical interactions
TIF4631	YGR162W	S. cerevisiae		TIF1	YKR059W	Neff CL and Sachs AB (1999)-10409745	physical interactions
TIF4631	YGR162W	S. cerevisiae		TIF1	YKR059W	Park EH, et al. (2013)-23184954	physical interactions
TIF4631	YGR162W	S. cerevisiae		TIF1	YKR059W	Schutz P, et al. (2008)-18606994	physical interactions
TIF4631	YGR162W	S. cerevisiae		TIF1	YKR059W	Schutz P, et al. (2008)-18606994	physical interactions
TIF4631	YGR162W	S. cerevisiae		TIF1	YKR059W	Singh CR, et al. (2012)-22851688	physical interactions
TIF4631	YGR162W	S. cerevisiae		TIF2	YJL138C	Berset C, et al. (2003)-12810920	physical interactions
TIF4631	YGR162W	S. cerevisiae		TIF2	YJL138C	Collins SR, et al. (2007)-17200106	physical interactions
TIF4631	YGR162W	S. cerevisiae		TIF2	YJL138C	Dominguez D, et al. (1999)-10480875	physical interactions
TIF4631	YGR162W	S. cerevisiae		TIF2	YJL138C	Dominguez D, et al. (1999)-10480875	physical interactions
TIF4631	YGR162W	S. cerevisiae		TIF2	YJL138C	Gavin AC, et al. (2002)-11805826	physical interactions
TIF4631	YGR162W	S. cerevisiae		TIF2	YJL138C	Gavin AC, et al. (2002)-11805826	physical interactions
TIF4631	YGR162W	S. cerevisiae		TIF2	YJL138C	Ho Y, et al. (2002)-11805837	physical interactions
TIF4631	YGR162W	S. cerevisiae		TIF2	YJL138C	Krogan NJ, et al. (2004)-14759368	physical interactions
TIF4631	YGR162W	S. cerevisiae		TIF2	YJL138C	Krogan NJ, et al. (2006)-16554755	physical interactions
TIF4631	YGR162W	S. cerevisiae		TIF2	YJL138C	Neff CL and Sachs AB (1999)-10409745	physical interactions
TIF4631	YGR162W	S. cerevisiae		TIF2	YJL138C	Park EH, et al. (2013)-23184954	physical interactions
TIF4631	YGR162W	S. cerevisiae		TIF2	YJL138C	Schutz P, et al. (2008)-18606994	physical interactions
TIF4631	YGR162W	S. cerevisiae		TIF2	YJL138C	Schutz P, et al. (2008)-18606994	physical interactions
TIF4631	YGR162W	S. cerevisiae		TIF3	YPR163C	Park EH, et al. (2013)-23184954	physical interactions
TIF4631	YGR162W	S. cerevisiae		TIF4631	YGR162W	Krogan NJ, et al. (2004)-14759368	physical interactions
TIF4631	YGR162W	S. cerevisiae		TIF4632	YGL049C	Collins SR, et al. (2007)-17200106	physical interactions
TIF4631	YGR162W	S. cerevisiae		TIF4632	YGL049C	Krogan NJ, et al. (2006)-16554755	physical interactions
TIF4631	YGR162W	S. cerevisiae		TIF5	YPR041W	He H, et al. (2003)-12861028	physical interactions
TIF4631	YGR162W	S. cerevisiae		TIF5	YPR041W	Singh CR, et al. (2012)-22851688	physical interactions
TIF4631	YGR162W	S. cerevisiae		TOP1	YOL006C	Krogan NJ, et al. (2004)-14759368	physical interactions
TIF4631	YGR162W	S. cerevisiae		TSR1	YDL060W	Schafer T, et al. (2003)-12628929	physical interactions
TIF4631	YGR162W	S. cerevisiae		UBI4	YLL039C	Kolawa NJ, et al. (2013)-23793018	physical interactions
TIF4631	YGR162W	S. cerevisiae		UBI4	YLL039C	Peng J, et al. (2003)-12872131	physical interactions
TIF4631	YGR162W	S. cerevisiae		UBI4	YLL039C	Swaney DL, et al. (2013)-23749301	physical interactions
TIF4631	YGR162W	S. cerevisiae		UBI4	YLL039C	Ziv I, et al. (2011)-21427232	physical interactions
TIF4631	YGR162W	S. cerevisiae		UBP3	YER151C	Ossareh-Nazari B, et al. (2010)-20508643	physical interactions
TIF4631	YGR162W	S. cerevisiae		UBP8	YMR223W	Lee KK, et al. (2011)-21734642	physical interactions
TIF4631	YGR162W	S. cerevisiae		URN1	YPR152C	Ren L, et al. (2011)-21386897	physical interactions
TIF4631	YGR162W	S. cerevisiae		UTP7	YER082C	Ho Y, et al. (2002)-11805837	physical interactions
TIF4631	YGR162W	S. cerevisiae		XRN1	YGL173C	Collins SR, et al. (2007)-17200106	physical interactions
TIF4631	YGR162W	S. cerevisiae		XRN1	YGL173C	Gavin AC, et al. (2006)-16429126	physical interactions
TIF4631	YGR162W	S. cerevisiae		YEF3	YLR249W	Krogan NJ, et al. (2004)-14759368	physical interactions
TIF4631	YGR162W	S. cerevisiae		YRA1	YDR381W	Kashyap AK, et al. (2005)-15584090	physical interactions
TIF4631	YGR162W	S. cerevisiae		YRA1	YDR381W	Oeffinger M, et al. (2007)-17922018	physical interactions
TIF4631	YGR162W	S. cerevisiae		ZUO1	YGR285C	Gavin AC, et al. (2002)-11805826	physical interactions
TIF4631	YGR162W	S. cerevisiae		ZUO1	YGR285C	Gavin AC, et al. (2006)-16429126	physical interactions
XRN1	YGL173C	S. cerevisiae		BCK1	YJL095W	Breitkreutz A, et al. (2010)-20489023	physical interactions
XRN1	YGL173C	S. cerevisiae		BPT1	YLL015W	Snider J, et al. (2013)-23831759	physical interactions
XRN1	YGL173C	S. cerevisiae		BRE5	YNR051C	Ossareh-Nazari B, et al. (2010)-20508643	physical interactions
XRN1	YGL173C	S. cerevisiae		BUL2	YML111W	Breitkreutz A, et al. (2010)-20489023	physical interactions
XRN1	YGL173C	S. cerevisiae		CBC2	YPL178W	Schwer B, et al. (2011)-21558325	physical interactions
XRN1	YGL173C	S. cerevisiae		CBF5	YLR175W	Collins SR, et al. (2007)-17200106	physical interactions
XRN1	YGL173C	S. cerevisiae		CBF5	YLR175W	Gavin AC, et al. (2006)-16429126	physical interactions
XRN1	YGL173C	S. cerevisiae		CBF5	YLR175W	Krogan NJ, et al. (2006)-16554755	physical interactions
XRN1	YGL173C	S. cerevisiae		CBF5	YLR175W	Schwer B, et al. (2011)-21558325	physical interactions
XRN1	YGL173C	S. cerevisiae		CDC33	YOL139C	Collins SR, et al. (2007)-17200106	physical interactions
XRN1	YGL173C	S. cerevisiae		CDC33	YOL139C	Gavin AC, et al. (2006)-16429126	physical interactions
XRN1	YGL173C	S. cerevisiae		CDC33	YOL139C	Krogan NJ, et al. (2006)-16554755	physical interactions
XRN1	YGL173C	S. cerevisiae		CDC34	YDR054C	Krogan NJ, et al. (2006)-16554755	physical interactions
XRN1	YGL173C	S. cerevisiae		CIC1	YHR052W	Nissan TA, et al. (2002)-12374754	physical interactions
XRN1	YGL173C	S. cerevisiae		CMR1	YDL156W	Gilmore JM, et al. (2012)-22199229	physical interactions
XRN1	YGL173C	S. cerevisiae		CSE4	YKL049C	Ranjitkar P, et al. (2010)-21070971	physical interactions
XRN1	YGL173C	S. cerevisiae		CTK1	YKL139W	Hurt E, et al. (2004)-14769921	physical interactions
XRN1	YGL173C	S. cerevisiae		DCP1	YOL149W	Gavin AC, et al. (2006)-16429126	physical interactions
XRN1	YGL173C	S. cerevisiae		DCP2	YNL118C	Collins SR, et al. (2007)-17200106	physical interactions
XRN1	YGL173C	S. cerevisiae		DCP2	YNL118C	Fromont-Racine M, et al. (2000)-10900456	physical interactions
XRN1	YGL173C	S. cerevisiae		DCP2	YNL118C	Gavin AC, et al. (2006)-16429126	physical interactions
XRN1	YGL173C	S. cerevisiae		DCP2	YNL118C	Weidner J, et al. (2014)-24569876	physical interactions
XRN1	YGL173C	S. cerevisiae		DCS1	YLR270W	Sinturel F, et al. (2012)-22570495	physical interactions
XRN1	YGL173C	S. cerevisiae		DED1	YOR204W	Krogan NJ, et al. (2004)-14759368	physical interactions
XRN1	YGL173C	S. cerevisiae		DHH1	YDL160C	Collins SR, et al. (2007)-17200106	physical interactions
XRN1	YGL173C	S. cerevisiae		DHH1	YDL160C	Fischer N and Weis K (2002)-12032091	physical interactions
XRN1	YGL173C	S. cerevisiae		DHH1	YDL160C	Mitchell SF, et al. (2013)-23222640	physical interactions
XRN1	YGL173C	S. cerevisiae		EDC3	YEL015W	Fromont-Racine M, et al. (2000)-10900456	physical interactions
XRN1	YGL173C	S. cerevisiae		EDC3	YEL015W	Gavin AC, et al. (2006)-16429126	physical interactions
XRN1	YGL173C	S. cerevisiae		GBP2	YCL011C	Collins SR, et al. (2007)-17200106	physical interactions
XRN1	YGL173C	S. cerevisiae		GIS2	YNL255C	Sammons MA, et al. (2011)-21277287	physical interactions
XRN1	YGL173C	S. cerevisiae		HAS1	YMR290C	Collins SR, et al. (2007)-17200106	physical interactions
XRN1	YGL173C	S. cerevisiae		HEK2	YBL032W	Gavin AC, et al. (2006)-16429126	physical interactions
XRN1	YGL173C	S. cerevisiae		HHF1	YBR009C	Gilmore JM, et al. (2012)-22199229	physical interactions
XRN1	YGL173C	S. cerevisiae		HHF2	YNL030W	Gilmore JM, et al. (2012)-22199229	physical interactions
XRN1	YGL173C	S. cerevisiae		HHT1	YBR010W	Gilmore JM, et al. (2012)-22199229	physical interactions
XRN1	YGL173C	S. cerevisiae		HHT2	YNL031C	Gilmore JM, et al. (2012)-22199229	physical interactions
XRN1	YGL173C	S. cerevisiae		HTA2	YBL003C	Lambert JP, et al. (2009)-19106085	physical interactions
XRN1	YGL173C	S. cerevisiae		IMD3	YLR432W	Gavin AC, et al. (2006)-16429126	physical interactions
XRN1	YGL173C	S. cerevisiae		IMD4	YML056C	Collins SR, et al. (2007)-17200106	physical interactions
XRN1	YGL173C	S. cerevisiae		IMD4	YML056C	Gavin AC, et al. (2006)-16429126	physical interactions
XRN1	YGL173C	S. cerevisiae		ISR1	YPR106W	Breitkreutz A, et al. (2010)-20489023	physical interactions
XRN1	YGL173C	S. cerevisiae		KNS1	YLL019C	Breitkreutz A, et al. (2010)-20489023	physical interactions
XRN1	YGL173C	S. cerevisiae		KRI1	YNL308C	Gavin AC, et al. (2006)-16429126	physical interactions
XRN1	YGL173C	S. cerevisiae		LAS1	YKR063C	Schillewaert S, et al. (2012)-22083961	physical interactions
XRN1	YGL173C	S. cerevisiae		LSM1	YJL124C	Bouveret E, et al. (2000)-10747033	physical interactions
XRN1	YGL173C	S. cerevisiae		LSM1	YJL124C	Collins SR, et al. (2007)-17200106	physical interactions
XRN1	YGL173C	S. cerevisiae		LSM1	YJL124C	Gavin AC, et al. (2006)-16429126	physical interactions
XRN1	YGL173C	S. cerevisiae		LSM1	YJL124C	Krogan NJ, et al. (2004)-14759368	physical interactions
XRN1	YGL173C	S. cerevisiae		LSM1	YJL124C	Krogan NJ, et al. (2006)-16554755	physical interactions
XRN1	YGL173C	S. cerevisiae		LSM2	YBL026W	Collins SR, et al. (2007)-17200106	physical interactions
XRN1	YGL173C	S. cerevisiae		LSM2	YBL026W	Fromont-Racine M, et al. (2000)-10900456	physical interactions
XRN1	YGL173C	S. cerevisiae		LSM2	YBL026W	Gavin AC, et al. (2006)-16429126	physical interactions
XRN1	YGL173C	S. cerevisiae		LSM2	YBL026W	Krogan NJ, et al. (2006)-16554755	physical interactions
XRN1	YGL173C	S. cerevisiae		LSM3	YLR438C-A	Bouveret E, et al. (2000)-10747033	physical interactions
XRN1	YGL173C	S. cerevisiae		LSM3	YLR438C-A	Krogan NJ, et al. (2004)-14759368	physical interactions
XRN1	YGL173C	S. cerevisiae		LSM3	YLR438C-A	Krogan NJ, et al. (2006)-16554755	physical interactions
XRN1	YGL173C	S. cerevisiae		LSM3	YLR438C-A	Taoka M, et al. (2009)-19740761	physical interactions
XRN1	YGL173C	S. cerevisiae		LSM4	YER112W	Collins SR, et al. (2007)-17200106	physical interactions
XRN1	YGL173C	S. cerevisiae		LSM4	YER112W	Fromont-Racine M, et al. (2000)-10900456	physical interactions
XRN1	YGL173C	S. cerevisiae		LSM4	YER112W	Gavin AC, et al. (2006)-16429126	physical interactions
XRN1	YGL173C	S. cerevisiae		LSM4	YER112W	Krogan NJ, et al. (2006)-16554755	physical interactions
XRN1	YGL173C	S. cerevisiae		LSM5	YER146W	Collins SR, et al. (2007)-17200106	physical interactions
XRN1	YGL173C	S. cerevisiae		LSM5	YER146W	Gavin AC, et al. (2006)-16429126	physical interactions
XRN1	YGL173C	S. cerevisiae		LSM5	YER146W	Krogan NJ, et al. (2004)-14759368	physical interactions
XRN1	YGL173C	S. cerevisiae		LSM5	YER146W	Krogan NJ, et al. (2006)-16554755	physical interactions
XRN1	YGL173C	S. cerevisiae		LSM6	YDR378C	Collins SR, et al. (2007)-17200106	physical interactions
XRN1	YGL173C	S. cerevisiae		LSM6	YDR378C	Gavin AC, et al. (2006)-16429126	physical interactions
XRN1	YGL173C	S. cerevisiae		LSM6	YDR378C	Krogan NJ, et al. (2004)-14759368	physical interactions
XRN1	YGL173C	S. cerevisiae		LSM6	YDR378C	Krogan NJ, et al. (2006)-16554755	physical interactions
XRN1	YGL173C	S. cerevisiae		LSM7	YNL147W	Collins SR, et al. (2007)-17200106	physical interactions
XRN1	YGL173C	S. cerevisiae		LSM7	YNL147W	Gavin AC, et al. (2006)-16429126	physical interactions
XRN1	YGL173C	S. cerevisiae		LSM7	YNL147W	Krogan NJ, et al. (2006)-16554755	physical interactions
XRN1	YGL173C	S. cerevisiae		LSM8	YJR022W	Fromont-Racine M, et al. (1997)-9207794	physical interactions
XRN1	YGL173C	S. cerevisiae		LSM8	YJR022W	Fromont-Racine M, et al. (2000)-10900456	physical interactions
XRN1	YGL173C	S. cerevisiae		LSM8	YJR022W	Krogan NJ, et al. (2006)-16554755	physical interactions
XRN1	YGL173C	S. cerevisiae		LSP1	YPL004C	Collins SR, et al. (2007)-17200106	physical interactions
XRN1	YGL173C	S. cerevisiae		LSP1	YPL004C	Krogan NJ, et al. (2006)-16554755	physical interactions
XRN1	YGL173C	S. cerevisiae		LUC7	YDL087C	Gavin AC, et al. (2006)-16429126	physical interactions
XRN1	YGL173C	S. cerevisiae		MRPL10	YNL284C	Gavin AC, et al. (2006)-16429126	physical interactions
XRN1	YGL173C	S. cerevisiae		MSL5	YLR116W	Chang J, et al. (2012)-22287628	physical interactions
XRN1	YGL173C	S. cerevisiae		MUD1	YBR119W	Schwer B, et al. (2011)-21558325	physical interactions
XRN1	YGL173C	S. cerevisiae		MUD2	YKL074C	Chang J, et al. (2012)-22287628	physical interactions
XRN1	YGL173C	S. cerevisiae		NAB2	YGL122C	Batisse J, et al. (2009)-19840948	physical interactions
XRN1	YGL173C	S. cerevisiae		NAB3	YPL190C	Gavin AC, et al. (2006)-16429126	physical interactions
XRN1	YGL173C	S. cerevisiae		NAM8	YHR086W	Gavin AC, et al. (2006)-16429126	physical interactions
XRN1	YGL173C	S. cerevisiae		NAM8	YHR086W	Schwer B, et al. (2011)-21558325	physical interactions
XRN1	YGL173C	S. cerevisiae		NOP1	YDL014W	Krogan NJ, et al. (2004)-14759368	physical interactions
XRN1	YGL173C	S. cerevisiae		NOP13	YNL175C	Gavin AC, et al. (2006)-16429126	physical interactions
XRN1	YGL173C	S. cerevisiae		NOP13	YNL175C	Krogan NJ, et al. (2006)-16554755	physical interactions
XRN1	YGL173C	S. cerevisiae		NOP15	YNL110C	Oeffinger M, et al. (2007)-17922018	physical interactions
XRN1	YGL173C	S. cerevisiae		NOP4	YPL043W	Gavin AC, et al. (2006)-16429126	physical interactions
XRN1	YGL173C	S. cerevisiae		NOP58	YOR310C	Schwer B, et al. (2011)-21558325	physical interactions
XRN1	YGL173C	S. cerevisiae		NPL3	YDR432W	Hurt E, et al. (2004)-14769921	physical interactions
XRN1	YGL173C	S. cerevisiae		NPL3	YDR432W	Tardiff DF, et al. (2007)-18077427	physical interactions
XRN1	YGL173C	S. cerevisiae		NRD1	YNL251C	Gavin AC, et al. (2006)-16429126	physical interactions
XRN1	YGL173C	S. cerevisiae		PAB1	YER165W	Richardson R, et al. (2012)-22836166	physical interactions
XRN1	YGL173C	S. cerevisiae		PAT1	YCR077C	Bouveret E, et al. (2000)-10747033	physical interactions
XRN1	YGL173C	S. cerevisiae		PAT1	YCR077C	Collins SR, et al. (2007)-17200106	physical interactions
XRN1	YGL173C	S. cerevisiae		PAT1	YCR077C	Gavin AC, et al. (2006)-16429126	physical interactions
XRN1	YGL173C	S. cerevisiae		PAT1	YCR077C	Krogan NJ, et al. (2004)-14759368	physical interactions
XRN1	YGL173C	S. cerevisiae		PAT1	YCR077C	Krogan NJ, et al. (2004)-14759368	physical interactions
XRN1	YGL173C	S. cerevisiae		PAT1	YCR077C	Krogan NJ, et al. (2006)-16554755	physical interactions
XRN1	YGL173C	S. cerevisiae		PAT1	YCR077C	Nissan T, et al. (2010)-20832728	physical interactions
XRN1	YGL173C	S. cerevisiae		PDS5	YMR076C	Graumann J, et al. (2004)-14660704	physical interactions
XRN1	YGL173C	S. cerevisiae		PHO4	YFR034C	Graumann J, et al. (2004)-14660704	physical interactions
XRN1	YGL173C	S. cerevisiae		PIL1	YGR086C	Collins SR, et al. (2007)-17200106	physical interactions
XRN1	YGL173C	S. cerevisiae		PIL1	YGR086C	Krogan NJ, et al. (2006)-16554755	physical interactions
XRN1	YGL173C	S. cerevisiae		PRP19	YLL036C	Stevens SW, et al. (2002)-11804584	physical interactions
XRN1	YGL173C	S. cerevisiae		PRP4	YPR178W	Collins SR, et al. (2007)-17200106	physical interactions
XRN1	YGL173C	S. cerevisiae		PRP43	YGL120C	Collins SR, et al. (2007)-17200106	physical interactions
XRN1	YGL173C	S. cerevisiae		PRP43	YGL120C	Gavin AC, et al. (2006)-16429126	physical interactions
XRN1	YGL173C	S. cerevisiae		PRP43	YGL120C	Lebaron S, et al. (2005)-16227579	physical interactions
XRN1	YGL173C	S. cerevisiae		PTK1	YKL198C	Breitkreutz A, et al. (2010)-20489023	physical interactions
XRN1	YGL173C	S. cerevisiae		PUF3	YLL013C	Freeberg MA, et al. (2013)-23409723	physical interactions
XRN1	YGL173C	S. cerevisiae		PUF6	YDR496C	Collins SR, et al. (2007)-17200106	physical interactions
XRN1	YGL173C	S. cerevisiae		PXA1	YPL147W	Snider J, et al. (2013)-23831759	physical interactions
XRN1	YGL173C	S. cerevisiae		PXA2	YKL188C	Snider J, et al. (2013)-23831759	physical interactions
XRN1	YGL173C	S. cerevisiae		RLP7	YNL002C	Babiano R, et al. (2013)-23945946	physical interactions
XRN1	YGL173C	S. cerevisiae		RPC40	YPR110C	Krogan NJ, et al. (2006)-16554755	physical interactions
XRN1	YGL173C	S. cerevisiae		RPF2	YKR081C	Sahasranaman A, et al. (2011)-21926967	physical interactions
XRN1	YGL173C	S. cerevisiae		RPN11	YFR004W	Kaake RM, et al. (2010)-20170199	physical interactions
XRN1	YGL173C	S. cerevisiae		RPS4A	YJR145C	Collins SR, et al. (2007)-17200106	physical interactions
XRN1	YGL173C	S. cerevisiae		RPS8B	YER102W	Collins SR, et al. (2007)-17200106	physical interactions
XRN1	YGL173C	S. cerevisiae		RPS9B	YBR189W	Collins SR, et al. (2007)-17200106	physical interactions
XRN1	YGL173C	S. cerevisiae		RRP17	YDR412W	Oeffinger M, et al. (2009)-20005841	physical interactions
XRN1	YGL173C	S. cerevisiae		SBP1	YHL034C	Collins SR, et al. (2007)-17200106	physical interactions
XRN1	YGL173C	S. cerevisiae		SBP1	YHL034C	Gavin AC, et al. (2006)-16429126	physical interactions
XRN1	YGL173C	S. cerevisiae		SBP1	YHL034C	Krogan NJ, et al. (2006)-16554755	physical interactions
XRN1	YGL173C	S. cerevisiae		SBP1	YHL034C	Mitchell SF, et al. (2013)-23222640	physical interactions
XRN1	YGL173C	S. cerevisiae		SGV1	YPR161C	Krogan NJ, et al. (2006)-16554755	physical interactions
XRN1	YGL173C	S. cerevisiae		SHO1	YER118C	Tong AH, et al. (2002)-11743162	physical interactions
XRN1	YGL173C	S. cerevisiae		SKI2	YLR398C	Krogan NJ, et al. (2006)-16554755	physical interactions
XRN1	YGL173C	S. cerevisiae		SKI8	YGL213C	Krogan NJ, et al. (2006)-16554755	physical interactions
XRN1	YGL173C	S. cerevisiae		SMY2	YBR172C	Ash MR, et al. (2010)-20696395	physical interactions
XRN1	YGL173C	S. cerevisiae		SNU56	YDR240C	Gavin AC, et al. (2006)-16429126	physical interactions
XRN1	YGL173C	S. cerevisiae		SRO9	YCL037C	Collins SR, et al. (2007)-17200106	physical interactions
XRN1	YGL173C	S. cerevisiae		SSD1	YDR293C	Kurischko C, et al. (2011)-21339329	physical interactions
XRN1	YGL173C	S. cerevisiae		STM1	YLR150W	Krogan NJ, et al. (2006)-16554755	physical interactions
XRN1	YGL173C	S. cerevisiae		SUS1	YBR111W-A	Cuenca-Bono B, et al. (2010)-20230609	physical interactions
XRN1	YGL173C	S. cerevisiae		TAZ1	YPR140W	Collins SR, et al. (2007)-17200106	physical interactions
XRN1	YGL173C	S. cerevisiae		TIF4631	YGR162W	Collins SR, et al. (2007)-17200106	physical interactions
XRN1	YGL173C	S. cerevisiae		TIF4631	YGR162W	Gavin AC, et al. (2006)-16429126	physical interactions
XRN1	YGL173C	S. cerevisiae		TIF4632	YGL049C	Collins SR, et al. (2007)-17200106	physical interactions
XRN1	YGL173C	S. cerevisiae		UBC9	YDL064W	Srikumar T, et al. (2013)-23712011	physical interactions
XRN1	YGL173C	S. cerevisiae		UBI4	YLL039C	Kolawa NJ, et al. (2013)-23793018	physical interactions
XRN1	YGL173C	S. cerevisiae		UBI4	YLL039C	Peng J, et al. (2003)-12872131	physical interactions
XRN1	YGL173C	S. cerevisiae		UBI4	YLL039C	Swaney DL, et al. (2013)-23749301	physical interactions
XRN1	YGL173C	S. cerevisiae		UBI4	YLL039C	Ziv I, et al. (2011)-21427232	physical interactions
XRN1	YGL173C	S. cerevisiae		UBP3	YER151C	Ossareh-Nazari B, et al. (2010)-20508643	physical interactions
XRN1	YGL173C	S. cerevisiae		ULP2	YIL031W	Srikumar T, et al. (2013)-23712011	physical interactions
XRN1	YGL173C	S. cerevisiae		XRN1	YGL173C	Krogan NJ, et al. (2004)-14759368	physical interactions
XRN1	YGL173C	S. cerevisiae		YAK1	YJL141C	Graumann J, et al. (2004)-14660704	physical interactions
XRN1	YGL173C	S. cerevisiae		YRA1	YDR381W	Kashyap AK, et al. (2005)-15584090	physical interactions
XRN1	YGL173C	S. cerevisiae		YRA1	YDR381W	Krogan NJ, et al. (2006)-16554755	physical interactions
XRN1	YGL173C	S. cerevisiae			YGR054W	Collins SR, et al. (2007)-17200106	physical interactions
XRN1	YGL173C	S. cerevisiae			YGR054W	Krogan NJ, et al. (2004)-14759368	physical interactions
XRN1	YGL173C	S. cerevisiae			YGR054W	Krogan NJ, et al. (2006)-16554755	physical interactions
XRN1	YGL173C	S. cerevisiae			YGR054W	Reineke LC, et al. (2011)-21915340	physical interactions
XRN1	YGL173C	S. cerevisiae			YGR054W	Reineke LC, et al. (2011)-21915340	physical interactions
XRN1	YGL173C	S. cerevisiae			YKL023W	Collins SR, et al. (2007)-17200106	physical interactions
XRN1	YGL173C	S. cerevisiae			YKL023W	Krogan NJ, et al. (2006)-16554755	physical interactions
XRN1	YGL173C	S. cerevisiae			YPL109C	Breitkreutz A, et al. (2010)-20489023	physical interactions

## Sheet: GAG3 Data
	Acc #	Up/Down		Interactions?
GAG3	YDL160C	Down		8		70
GAG3	YBL032W	No Pheno		7
GAG3	YHL034C	No Pheno		7
GAG3	YJL124C	Down		7
GAG3	YGL173C	Down		7
GAG3	YGL049C	No Pheno		6
GAG3	YDR432W	Down		6
GAG3	YGR162W	Down		6
GAG3	YCL037C	Up		5
GAG3	YJL080C	Not Determined		5
GAG3	YOL139C	Not Determined		5
GAG3	YOR204W	Not Determined		5
GAG3	YCR077C	No Pheno		5
GAG3	YLL013C	No Pheno		5
GAG3	YIL133C	Up		4
GAG3	YDL208W	Not Determined		4
GAG3	YML056C	No Pheno		4
GAG3	YPL004C	No Pheno		4
GAG3	YDR025W	No Pheno		4
GAG3	YNL016W	Down		4
GAG3	YLR150W	Down		4
GAG3	YLR185W	Up		3
GAG3	YDR037W	Not Determined		3
GAG3	YDR381W	Not Determined		3
GAG3	YEL026W	Not Determined		3
GAG3	YER146W	Not Determined		3
GAG3	YLR075W	Not Determined		3
GAG3	YLR175W	Not Determined		3
GAG3	YOR224C	Not Determined		3
GAG3	YPR110C	Not Determined		3
GAG3	YDL182W	No Pheno		3
GAG3	YBR048W	No Pheno		3
GAG3	YGR118W	No Pheno		3
GAG3	YIR001C	No Pheno		3
GAG3	YHR086W	No Pheno		3
GAG3	YKL204W	Down		3
GAG3	YNL197C	Down		3
GAG3	YGR054W	Down		3
GAG3	YPL119C	Up		2
GAG3	YGR086C	Up		2
GAG3	YIL148W	Up		2
GAG3	YCL040W	Up		2
GAG3	YBR079C	Not Determined		2
GAG3	YDL140C	Not Determined		2
GAG3	YDR091C	Not Determined		2
GAG3	YER125W	Not Determined		2
GAG3	YGL068W	Not Determined		2
GAG3	YGL123W	Not Determined		2
GAG3	YHR019C	Not Determined		2
GAG3	YHR089C	Not Determined		2
GAG3	YNL112W	Not Determined		2
GAG3	YPL093W	Not Determined		2
GAG3	YPL231W	Not Determined		2
GAG3	YPL237W	Not Determined		2
GAG3	YPR016C	Not Determined		2
GAG3	YGR085C	No Pheno		2
GAG3	YDL022W	No Pheno		2
GAG3	YBR078W	No Pheno		2
GAG3	YIL125W	No Pheno		2
GAG3	YDL185W	No Pheno		2
GAG3	YGR285C	No Pheno		2
GAG3	YDR174W	No Pheno		2
GAG3	YBR263W	No Pheno		2
GAG3	YGR178C	No Pheno		2
GAG3	YOL012C	Down		2
GAG3	YLR330W	Down		2
GAG3	YOR198C	Down		2
GAG3	YBR072W	Down		2
GAG3	YHR064C	Down		2
GAG3	YER122C	Down		2
GAG3	YKR084C	Up		0
GAG3	YER063W	Up		0
GAG3	YLR406C	Up		0
GAG3	YBR122C	Up		0
GAG3	YBR108W	Up		0
GAG3	YGR215W	Up		0
GAG3	YAR075W	Not Determined		0
GAG3	YBR109C	Not Determined		0
GAG3	YDR190C	Not Determined		0
GAG3	YDR429C	Not Determined		0
GAG3	YEL020W-A	Not Determined		0
GAG3	YER025W	Not Determined		0
GAG3	YER048W-A	Not Determined		0
GAG3	YGL106W	Not Determined		0
GAG3	YGL130W	Not Determined		0
GAG3	YHR005C-A	Not Determined		0
GAG3	YHR068W	Not Determined		0
GAG3	YHR141C	Not Determined		0
GAG3	YLL018C	Not Determined		0
GAG3	YML010W	Not Determined		0
GAG3	YMR131C	Not Determined		0
GAG3	YMR146C	Not Determined		0
GAG3	YMR229C	Not Determined		0
GAG3	YNL162W	Not Determined		0
GAG3	YOR151C	Not Determined		0
GAG3	YOR294W	Not Determined		0
GAG3	YPL228W	Not Determined		0
GAG3	YPR033C	Not Determined		0
GAG3	YHR216W	Not Determined		0
GAG3	YPR102C	Not Determined		0
GAG3	YDL019C	No Pheno		0
GAG3	YDL078C	No Pheno		0
GAG3	YOR298C-A	No Pheno		0
GAG3	YKL142W	No Pheno		0
GAG3	YPL127C	No Pheno		0
GAG3	YMR289W	No Pheno		0
GAG3	YDR399W	No Pheno		0
GAG3	YDR469W	No Pheno		0
GAG3	YKR094C	No Pheno		0
GAG3	YFR024C-A	No Pheno		0
GAG3	YML007W	No Pheno		0
GAG3	YPL081W	No Pheno		0
GAG3	YMR012W	No Pheno		0
GAG3	YDR500C	No Pheno		0
GAG3	YBL051C	No Pheno		0
GAG3	YCR009C	No Pheno		0
GAG3	YDR529C	No Pheno		0
GAG3	YFR032C-A	No Pheno		0
GAG3	YPR132W	No Pheno		0
GAG3	YJR144W	No Pheno		0
GAG3	YFL016C	No Pheno		0
GAG3	YDR516C	No Pheno		0
GAG3	YDL131W	No Pheno		0
GAG3	YFR049W	No Pheno		0
GAG3	YJR125C	No Pheno		0
GAG3	YJR034W	No Pheno		0
GAG3	YDR116C	No Pheno		0
GAG3	YER004W	No Pheno		0
GAG3	YMR039C	No Pheno		0
GAG3	YJR055W	No Pheno		0
GAG3	YDL053C	No Pheno		0
GAG3	YMR108W	No Pheno		0
GAG3	YML017W	No Pheno		0
GAG3	YFL034C-A	No Pheno		0
GAG3	YGR268C	No Pheno		0
GAG3	YLR219W	No Pheno		0
GAG3	YJR113C	No Pheno		0
GAG3	YGR169C-A	No Pheno		0
GAG3	YGR204W	Down		0
GAG3	YGR063C	Down		0
GAG3	YHR146W	Down		0
GAG3	YLR192C	Down		0
GAG3	YPL193W	Down		0
GAG3	YPL129W	Down		0
GAG3	YDR348C	Down		0
GAG3	YDL224C	Down		0
GAG3	YPR052C	Down		0
GAG3	YPL271W	Down		0
GAG3	YER007C-A	Down		0
GAG3	YDR388W	Down		0
GAG3	YAL035W	Down		0
GAG3	YDL173W	Down		0
GAG3	YIL041W	Down		0

## Sheet: PBod InteractNetworked
DCP2	YOR023C
DCP2	YBL037W
DCP2	YML099C
DCP2	YBL099W
DCP2	YOR198C
DCP2	YNL288W
DCP2	YAL041W
DCP2	YDL126C
DCP2	YBL045C
DCP2	YDR155C
DCP2	YGR218W
DCP2	YKL049C
DCP2	YML112W
DCP2	YOL149W
DCP2	YNL118C
DCP2	YKL054C
DCP2	YDL160C
DCP2	YLL001W
DCP2	YIR010W
DCP2	YKR054C
DCP2	YGL222C
DCP2	YER035W
DCP2	YEL015W
DCP2	YCR076C
DCP2	YPR160W
DCP2	YOL151W
DCP2	YPL204W
DCP2	YBR072W
DCP2	YDR225W
DCP2	YHR186C
DCP2	YLR451W
DCP2	YJL124C
DCP2	YBL026W
DCP2	YLR438C-A
DCP2	YER112W
DCP2	YJR022W
DCP2	YDR060W
DCP2	YNL145W
DCP2	YGL068W
DCP2	YGL122C
DCP2	YMR080C
DCP2	YPL093W
DCP2	YDL116W
DCP2	YER165W
DCP2	YCR077C
DCP2	YGL014W
DCP2	YPL089C
DCP2	YIL133C
DCP2	YPL220W
DCP2	YDL184C
DCP2	YML091C
DCP2	YFR004W
DCP2	YDR382W
DCP2	YPR129W
DCP2	YJL080C
DCP2	YKR031C
DCP2	YGR116W
DCP2	YDL229W
DCP2	YDR293C
DCP2	YHL007C
DCP2	YOR027W
DCP2	YBL034C
DCP2	YKL081W
DCP2	YGL049C
DCP2	YBL054W
DCP2	YDR472W
DCP2	YLL039C
DCP2	YOR124C
DCP2	YPR036W
DCP2	YGL173C
DCP2	YAR009C
DCP2	YIR014W
DCP2	YIR024C
DCP2	YKL133C
DCP2	YOR093C
DHH1	YLR304C
DHH1	YFL039C
DHH1	YOL086C
DHH1	YLR109W
DHH1	YHL021C
DHH1	YER073W
DHH1	YKL103C
DHH1	YBR286W
DHH1	YHL040C
DHH1	YMR116C
DHH1	YDL197C
DHH1	YGR124W
DHH1	YDR321W
DHH1	YPR185W
DHH1	YJR121W
DHH1	YNL101W
DHH1	YBR068C
DHH1	YJR148W
DHH1	YGR282C
DHH1	YDR099W
DHH1	YNR051C
DHH1	YPR171W
DHH1	YNL288W
DHH1	YKR066C
DHH1	YIL142W
DHH1	YLR110C
DHH1	YLR390W-A
DHH1	YAL038W
DHH1	YCR093W
DHH1	YPL160W
DHH1	YDL017W
DHH1	YGL206C
DHH1	YER164W
DHH1	YJL158C
DHH1	YGL191W
DHH1	YGR189C
DHH1	YGL238W
DHH1	YDR151C
DHH1	YLR286C
DHH1	YKL096W-A
DHH1	YOL149W
DHH1	YNL118C
DHH1	YOR204W
DHH1	YHR019C
DHH1	YKL054C
DHH1	YDL160C
DHH1	YPR082C
DHH1	YPL265W
DHH1	YHR143W
DHH1	YDR359C
DHH1	YKL204W
DHH1	YOR092W
DHH1	YBR078W
DHH1	YER035W
DHH1	YEL015W
DHH1	YAL003W
DHH1	YOR133W
DHH1	YDR385W
DHH1	YNL327W
DHH1	YGR254W
DHH1	YHR174W
DHH1	YGR175C
DHH1	YPL028W
DHH1	YHR007C
DHH1	YHR190W
DHH1	YDR365C
DHH1	YLR300W
DHH1	YMR246W
DHH1	YKL182W
DHH1	YPL231W
DHH1	YKL060C
DHH1	YLR342W
DHH1	YGR243W
DHH1	YMR307W
DHH1	YGL195W
DHH1	YEL009C
DHH1	YPL075W
DHH1	YPL137C
DHH1	YNL255C
DHH1	YCL040W
DHH1	YPR035W
DHH1	YER122C
DHH1	YEL046C
DHH1	YDL022W
DHH1	YGL121C
DHH1	YKL152C
DHH1	YIL053W
DHH1	YLR293C
DHH1	YFR015C
DHH1	YLR258W
DHH1	YGL245W
DHH1	YBL032W
DHH1	YBR010W
DHH1	YNL031C
DHH1	YCL030C
DHH1	YDR174W
DHH1	YLR301W
DHH1	YMR186W
DHH1	YOR020C
DHH1	YLL026W
DHH1	YJL159W
DHH1	YCR021C
DHH1	YLR259C
DHH1	YPL240C
DHH1	YDR224C
DHH1	YBL002W
DHH1	YFR053C
DHH1	YGL253W
DHH1	YMR011W
DHH1	YKL189W
DHH1	YEL034W
DHH1	YNL157W
DHH1	YJR016C
DHH1	YLR355C
DHH1	YML056C
DHH1	YLR413W
DHH1	YIL026C
DHH1	YBR086C
DHH1	YJL034W
DHH1	YIL125W
DHH1	YDR122W
DHH1	YDR037W
DHH1	YNL045W
DHH1	YOR171C
DHH1	YGL009C
DHH1	YJL124C
DHH1	YHR121W
DHH1	YBL026W
DHH1	YLR438C-A
DHH1	YER112W
DHH1	YDR378C
DHH1	YNL147W
DHH1	YPL004C
DHH1	YDL182W
DHH1	YOL126C
DHH1	YPR138C
DHH1	YER091C
DHH1	YNL145W
DHH1	YIL051C
DHH1	YIL106W
DHH1	YER068W
DHH1	YGL178W
DHH1	YMR224C
DHH1	YDR033W
DHH1	YDL202W
DHH1	YKL009W
DHH1	YDR277C
DHH1	YOR326W
DHH1	YPL190C
DHH1	YMR080C
DHH1	YPR149W
DHH1	YBL024W
DHH1	YPL226W
DHH1	YBR212W
DHH1	YDL208W
DHH1	YNR053C
DHH1	YDL014W
DHH1	YDR432W
DHH1	YNL099C
DHH1	YBR025C
DHH1	YGL055W
DHH1	YLR350W
DHH1	YHR179W
DHH1	YCR077C
DHH1	YGR178C
DHH1	YLR044C
DHH1	YLR134W
DHH1	YOR153W
DHH1	YBL030C
DHH1	YDR329C
DHH1	YGR240C
DHH1	YOR122C
DHH1	YBR196C
DHH1	YCR012W
DHH1	YML123C
DHH1	YKL164C
DHH1	YGL008C
DHH1	YCR024C-A
DHH1	YEL017C-A
DHH1	YGL037C
DHH1	YNR052C
DHH1	YNL055C
DHH1	YPL179W
DHH1	YEL060C
DHH1	YER012W
DHH1	YOR323C
DHH1	YLL036C
DHH1	YGR091W
DHH1	YPR178W
DHH1	YBR055C
DHH1	YHR165C
DHH1	YDL055C
DHH1	YOR090C
DHH1	YNL016W
DHH1	YGL014W
DHH1	YGR253C
DHH1	YER094C
DHH1	YGR258C
DHH1	YDR028C
DHH1	YER070W
DHH1	YPR010C
DHH1	YOR341W
DHH1	YOR224C
DHH1	YPR110C
DHH1	YLR075W
DHH1	YEL054C
DHH1	YDR418W
DHH1	YMR142C
DHH1	YLR029C
DHH1	YMR121C
DHH1	YIL133C
DHH1	YNL069C
DHH1	YBR084C-A
DHH1	YMR242C
DHH1	YOR312C
DHH1	YLR344W
DHH1	YGR034W
DHH1	YIL018W
DHH1	YPL143W
DHH1	YOR234C
DHH1	YDL191W
DHH1	YDL136W
DHH1	YLR185W
DHH1	YIL148W
DHH1	YDR012W
DHH1	YPL131W
DHH1	YLR448W
DHH1	YGL076C
DHH1	YPL198W
DHH1	YHR027C
DHH1	YFR004W
DHH1	YIL075C
DHH1	YDL140C
DHH1	YLR340W
DHH1	YGR214W
DHH1	YLR048W
DHH1	YDR025W
DHH1	YBR048W
DHH1	YOR369C
DHH1	YOL040C
DHH1	YOL121C
DHH1	YNL302C
DHH1	YLR441C
DHH1	YJL136C
DHH1	YLR367W
DHH1	YGR118W
DHH1	YER131W
DHH1	YKL156W
DHH1	YLR264W
DHH1	YDL061C
DHH1	YNL178W
DHH1	YHR203C
DHH1	YBR181C
DHH1	YOR096W
DHH1	YNL096C
DHH1	YDR233C
DHH1	YER043C
DHH1	YOR213C
DHH1	YHL034C
DHH1	YPR129W
DHH1	YJL080C
DHH1	YGL028C
DHH1	YGR279C
DHH1	YLR022C
DHH1	YPR181C
DHH1	YGL137W
DHH1	YFL045C
DHH1	YDR170C
DHH1	YDR077W
DHH1	YOR165W
DHH1	YGR143W
DHH1	YDR011W
DHH1	YKL173W
DHH1	YEL026W
DHH1	YOR308C
DHH1	YMR179W
DHH1	YNL224C
DHH1	YCL037C
DHH1	YKR092C
DHH1	YNL138W
DHH1	YAL005C
DHH1	YLL024C
DHH1	YBL075C
DHH1	YDL229W
DHH1	YNL209W
DHH1	YJR045C
DHH1	YOR027W
DHH1	YLR150W
DHH1	YDL048C
DHH1	YDL084W
DHH1	YBR111W-A
DHH1	YBR069C
DHH1	YML072C
DHH1	YMR291W
DHH1	YJL052W
DHH1	YJR009C
DHH1	YGR192C
DHH1	YPR080W
DHH1	YBR118W
DHH1	YKL081W
DHH1	YKR059W
DHH1	YJL138C
DHH1	YPR041W
DHH1	YPR016C
DHH1	YLR136C
DHH1	YPR074C
DHH1	YKL056C
DHH1	YMR203W
DHH1	YNL121C
DHH1	YBR162C
DHH1	YNL300W
DHH1	YDR050C
DHH1	YNL079C
DHH1	YGR138C
DHH1	YDR074W
DHH1	YML100W
DHH1	YFL037W
DHH1	YGR185C
DHH1	YPL207W
DHH1	YLL039C
DHH1	YER151C
DHH1	YKL035W
DHH1	YJL130C
DHH1	YKR042W
DHH1	YDR398W
DHH1	YDL185W
DHH1	YBR127C
DHH1	YOR332W
DHH1	YOR089C
DHH1	YOR043W
DHH1	YNL197C
DHH1	YGL173C
DHH1	YIR018W
DHH1	YNL064C
DHH1	YLR249W
DHH1	YNL160W
DHH1	YMR106C
DHH1	YLR121C
DHH1	YDR002W
DHH1	YBR054W
DHH1	YOL109W
DHH1	YCL042W
DHH1	YCL049C
DHH1	YCR015C
DHH1	YDR524C-B
DHH1	YEL025C
DHH1	YGL082W
DHH1	YGR054W
DHH1	YGR079W
DHH1	YHR020W
DHH1	YJL047C-A
DHH1	YKL068W-A
DHH1	YKR075C
DHH1	YLR154C-G
DHH1	YLR297W
DHH1	YMR122W-A
DHH1	YPL014W
DHH1	YPR036W-A
EAP1	YNL161W
EAP1	YJL014W
EAP1	YDR188W
EAP1	YOL139C
EAP1	YDL126C
EAP1	YKL054C
EAP1	YDL160C
EAP1	YIR010W
EAP1	YOL017W
EAP1	YBL032W
EAP1	YDL227C
EAP1	YJR091C
EAP1	YJL030W
EAP1	YGL178W
EAP1	YFR034C
EAP1	YPR042C
EAP1	YLL013C
EAP1	YPR129W
EAP1	YJL080C
EAP1	YGL137W
EAP1	YBR172C
EAP1	YGR162W
EAP1	YDR049W
EAP1	YOR359W
EAP1	YNL154C
LSM1	YMR056C
LSM1	YDL175C
LSM1	YOR335C
LSM1	YOR374W
LSM1	YDL192W
LSM1	YGL202W
LSM1	YMR116C
LSM1	YGR124W
LSM1	YLL042C
LSM1	YJR121W
LSM1	YKL004W
LSM1	YIL015W
LSM1	YHR208W
LSM1	YLR231C
LSM1	YPL084W
LSM1	YER172C
LSM1	YJR092W
LSM1	YLR110C
LSM1	YAL038W
LSM1	YOL139C
LSM1	YDL126C
LSM1	YJL194W
LSM1	YBR274W
LSM1	YHR052W
LSM1	YFR014C
LSM1	YOL016C
LSM1	YLR003C
LSM1	YLL050C
LSM1	YIR027C
LSM1	YOL149W
LSM1	YNL118C
LSM1	YOR204W
LSM1	YDL160C
LSM1	YPR082C
LSM1	YLR143W
LSM1	YHR143W
LSM1	YEL015W
LSM1	YAL003W
LSM1	YBR271W
LSM1	YOR133W
LSM1	YDR385W
LSM1	YHR174W
LSM1	YHR007C
LSM1	YGL012W
LSM1	YCR075C
LSM1	YOR244W
LSM1	YKL060C
LSM1	YMR277W
LSM1	YLR342W
LSM1	YGR243W
LSM1	YFL022C
LSM1	YAL019W
LSM1	YMR250W
LSM1	YMR307W
LSM1	YGR083C
LSM1	YKR026C
LSM1	YOR375C
LSM1	YDL100C
LSM1	YNL255C
LSM1	YEL046C
LSM1	YHR183W
LSM1	YOR320C
LSM1	YKL152C
LSM1	YIL053W
LSM1	YGL245W
LSM1	YBR010W
LSM1	YMR186W
LSM1	YLR259C
LSM1	YDR225W
LSM1	YDR224C
LSM1	YBL002W
LSM1	YGL253W
LSM1	YMR011W
LSM1	YEL034W
LSM1	YLR355C
LSM1	YML056C
LSM1	YGL192W
LSM1	YLR413W
LSM1	YOR109W
LSM1	YLL033W
LSM1	YDR037W
LSM1	YKL073W
LSM1	YJL124C
LSM1	YBL026W
LSM1	YLR438C-A
LSM1	YER112W
LSM1	YER146W
LSM1	YDR378C
LSM1	YNL147W
LSM1	YJR022W
LSM1	YPL004C
LSM1	YKL176C
LSM1	YOR147W
LSM1	YGR264C
LSM1	YNL145W
LSM1	YER028C
LSM1	YNL085W
LSM1	YIL051C
LSM1	YHR204W
LSM1	YNL297C
LSM1	YPL082C
LSM1	YNL249C
LSM1	YDR033W
LSM1	YGR158C
LSM1	YMR004W
LSM1	YOR326W
LSM1	YGL122C
LSM1	YMR080C
LSM1	YPR155C
LSM1	YIL048W
LSM1	YDL208W
LSM1	YNR053C
LSM1	YLR197W
LSM1	YDR432W
LSM1	YKL068W
LSM1	YBR025C
LSM1	YBR230C
LSM1	YNL261W
LSM1	YOR103C
LSM1	YER165W
LSM1	YBR279W
LSM1	YCR077C
LSM1	YLR044C
LSM1	YDR329C
LSM1	YGR240C
LSM1	YCR012W
LSM1	YML123C
LSM1	YKL164C
LSM1	YIL042C
LSM1	YGL008C
LSM1	YCR024C-A
LSM1	YEL017C-A
LSM1	YJR143C
LSM1	YDR307W
LSM1	YEL060C
LSM1	YLL036C
LSM1	YDR473C
LSM1	YGR091W
LSM1	YPR178W
LSM1	YBR055C
LSM1	YHR165C
LSM1	YDL055C
LSM1	YPL147W
LSM1	YKL113C
LSM1	YNL098C
LSM1	YNR018W
LSM1	YMR075W
LSM1	YNL163C
LSM1	YER070W
LSM1	YOR224C
LSM1	YDR418W
LSM1	YMR142C
LSM1	YNL069C
LSM1	YPL220W
LSM1	YGL135W
LSM1	YER117W
LSM1	YOL127W
LSM1	YHR010W
LSM1	YGL103W
LSM1	YIL018W
LSM1	YDL075W
LSM1	YIL052C
LSM1	YLR185W
LSM1	YDL184C
LSM1	YPL131W
LSM1	YLR448W
LSM1	YPL198W
LSM1	YNL067W
LSM1	YOR116C
LSM1	YDL130W
LSM1	YDR382W
LSM1	YMR230W
LSM1	YDR025W
LSM1	YBR048W
LSM1	YCR031C
LSM1	YMR143W
LSM1	YDL083C
LSM1	YDR447C
LSM1	YLR441C
LSM1	YJL136C
LSM1	YJL190C
LSM1	YLR367W
LSM1	YGR118W
LSM1	YER074W
LSM1	YER131W
LSM1	YDL061C
LSM1	YHR203C
LSM1	YJR123W
LSM1	YBR181C
LSM1	YOR096W
LSM1	YBL072C
LSM1	YBR189W
LSM1	YPL152W
LSM1	YER043C
LSM1	YHL034C
LSM1	YJL080C
LSM1	YBR214W
LSM1	YMR079W
LSM1	YFL045C
LSM1	YLR292C
LSM1	YDR077W
LSM1	YLR105C
LSM1	YBR258C
LSM1	YBR263W
LSM1	YDR422C
LSM1	YJL089W
LSM1	YNL032W
LSM1	YOL113W
LSM1	YDR515W
LSM1	YCR024C
LSM1	YDL013W
LSM1	YLR275W
LSM1	YLR147C
LSM1	YPR182W
LSM1	YOR290C
LSM1	YHL025W
LSM1	YKL173W
LSM1	YEL026W
LSM1	YOR308C
LSM1	YOR357C
LSM1	YGL207W
LSM1	YMR179W
LSM1	YNL224C
LSM1	YCL037C
LSM1	YAL005C
LSM1	YLL024C
LSM1	YNL209W
LSM1	YPL106C
LSM1	YNR031C
LSM1	YIL030C
LSM1	YLR362W
LSM1	YLR150W
LSM1	YPL237W
LSM1	YPL016W
LSM1	YJR009C
LSM1	YGR192C
LSM1	YPR080W
LSM1	YBR118W
LSM1	YKL081W
LSM1	YHR025W
LSM1	YJL138C
LSM1	YGR162W
LSM1	YGL049C
LSM1	YJL143W
LSM1	YPR074C
LSM1	YNL070W
LSM1	YKL203C
LSM1	YDR050C
LSM1	YML028W
LSM1	YFL037W
LSM1	YLL039C
LSM1	YML088W
LSM1	YBL039C
LSM1	YML029W
LSM1	YBL004W
LSM1	YPL234C
LSM1	YBR127C
LSM1	YCL005W-A
LSM1	YLR337C
LSM1	YGL173C
LSM1	YDR002W
LSM1	YDR524C-B
LSM1	YER010C
LSM1	YFL034W
LSM1	YGR079W
LSM1	YJL047C-A
LSM1	YJR142W
LSM1	YLR154C-G
LSM1	YNL190W
LSM1	YOL019W
LSM1	YPR036W-A
PUB1	YIL079C
PUB1	YPL119C
PUB1	YKL054C
PUB1	YDL160C
PUB1	YCL026C-A
PUB1	YHR089C
PUB1	YJL033W
PUB1	YBL032W
PUB1	YBR010W
PUB1	YJR138W
PUB1	YBR017C
PUB1	YDL051W
PUB1	YBL026W
PUB1	YER112W
PUB1	YGL178W
PUB1	YGL122C
PUB1	YPL190C
PUB1	YML117W
PUB1	YMR080C
PUB1	YBR212W
PUB1	YDR432W
PUB1	YNL251C
PUB1	YDL167C
PUB1	YER165W
PUB1	YNL262W
PUB1	YER012W
PUB1	YNL016W
PUB1	YLL013C
PUB1	YGL014W
PUB1	YCR028C-A
PUB1	YLR145W
PUB1	YHL034C
PUB1	YIR001C
PUB1	YLR147C
PUB1	YOR290C
PUB1	YDR293C
PUB1	YMR125W
PUB1	YPL016W
PUB1	YGR162W
PUB1	YGL049C
PUB1	YLL039C
PUB1	YNL197C
STM1	YOR058C
STM1	YNR051C
STM1	YML102W
STM1	YIL043C
STM1	YDL220C
STM1	YOR257W
STM1	YLR418C
STM1	YLR330W
STM1	YMR240C
STM1	YNL112W
STM1	YMR173W
STM1	YDL160C
STM1	YPR175W
STM1	YIL103W
STM1	YIR010W
STM1	YNL136W
STM1	YER035W
STM1	YGL200C
STM1	YAL007C
STM1	YOR244W
STM1	YJR017C
STM1	YOR051C
STM1	YDR130C
STM1	YDR283C
STM1	YNL255C
STM1	YML006C
STM1	YOL059W
STM1	YJL044C
STM1	YPL001W
STM1	YJL033W
STM1	YBL032W
STM1	YOL068C
STM1	YOL012C
STM1	YPL209C
STM1	YDR439W
STM1	YJL124C
STM1	YDL182W
STM1	YBR193C
STM1	YLR320W
STM1	YHR039C
STM1	YGL122C
STM1	YBL024W
STM1	YDL208W
STM1	YOR206W
STM1	YLR002C
STM1	YNR053C
STM1	YNL110C
STM1	YPL146C
STM1	YNL317W
STM1	YDL095W
STM1	YNL262W
STM1	YDL043C
STM1	YKL012W
STM1	YGL120C
STM1	YAL017W
STM1	YLL013C
STM1	YDR496C
STM1	YBR087W
STM1	YDR091C
STM1	YNL002C
STM1	YLR145W
STM1	YBL093C
STM1	YKR081C
STM1	YLR075W
STM1	YGR085C
STM1	YDR418W
STM1	YIL133C
STM1	YNL069C
STM1	YKL180W
STM1	YJL177W
STM1	YBL027W
STM1	YMR242C
STM1	YOR312C
STM1	YOL127W
STM1	YHR010W
STM1	YDR471W
STM1	YFR031C-A
STM1	YOR063W
STM1	YGL030W
STM1	YPL249C-A
STM1	YPL131W
STM1	YML073C
STM1	YLR448W
STM1	YPL198W
STM1	YHR200W
STM1	YFR004W
STM1	YLR340W
STM1	YDR025W
STM1	YCR031C
STM1	YDR447C
STM1	YML063W
STM1	YGL123W
STM1	YJL190C
STM1	YER074W
STM1	YLR333C
STM1	YGL189C
STM1	YER131W
STM1	YNL178W
STM1	YJR145C
STM1	YOR096W
STM1	YER102W
STM1	YPR116W
STM1	YER125W
STM1	YJL047C
STM1	YKL212W
STM1	YKL117W
STM1	YHL034C
STM1	YLR022C
STM1	YIL076W
STM1	YDL195W
STM1	YJL168C
STM1	YPR161C
STM1	YKL130C
STM1	YOL004W
STM1	YLR398C
STM1	YGL213C
STM1	YMR216C
STM1	YBL007C
STM1	YER116C
STM1	YDR510W
STM1	YDR477W
STM1	YGL127C
STM1	YJR010C-A
STM1	YGL207W
STM1	YIL030C
STM1	YBR111W-A
STM1	YBR175W
STM1	YKL028W
STM1	YIL137C
STM1	YGL179C
STM1	YJL164C
STM1	YDL060W
STM1	YLR435W
STM1	YLL039C
STM1	YNL186W
STM1	YBL067C
STM1	YER151C
STM1	YIL031W
STM1	YPR152C
STM1	YJL109C
STM1	YGR090W
STM1	YGL225W
STM1	YOR359W
STM1	YFL010C
STM1	YGL173C
STM1	YDR135C
STM1	YKL196C
STM1	YHR090C
STM1	YBL036C
STM1	YJR084W
STM1	YLR363W-A
STM1	YLR455W
STM1	YPL150W
STM1	YPL245W
TIF4631	YBR194W
TIF4631	YNL020C
TIF4631	YMR116C
TIF4631	YNR051C
TIF4631	YPL178W
TIF4631	YLR175W
TIF4631	YNL161W
TIF4631	YJR076C
TIF4631	YOL139C
TIF4631	YDL126C
TIF4631	YGL003C
TIF4631	YIL035C
TIF4631	YDL156W
TIF4631	YOR204W
TIF4631	YJL090C
TIF4631	YIR010W
TIF4631	YDR359C
TIF4631	YKL204W
TIF4631	YDR130C
TIF4631	YCL011C
TIF4631	YNL255C
TIF4631	YGL245W
TIF4631	YBL032W
TIF4631	YBR009C
TIF4631	YNL030W
TIF4631	YBR010W
TIF4631	YNL031C
TIF4631	YLR432W
TIF4631	YJR138W
TIF4631	YER110C
TIF4631	YDL051W
TIF4631	YJL124C
TIF4631	YER112W
TIF4631	YDL087C
TIF4631	YER142C
TIF4631	YLR427W
TIF4631	YNL005C
TIF4631	YBR251W
TIF4631	YLR116W
TIF4631	YBR119W
TIF4631	YKL074C
TIF4631	YNL124W
TIF4631	YMR080C
TIF4631	YHR086W
TIF4631	YDL014W
TIF4631	YNL175C
TIF4631	YDL213C
TIF4631	YDR432W
TIF4631	YER165W
TIF4631	YNL262W
TIF4631	YDL043C
TIF4631	YOR361C
TIF4631	YJR059W
TIF4631	YNL016W
TIF4631	YOR243C
TIF4631	YAL036C
TIF4631	YBR079C
TIF4631	YGL030W
TIF4631	YDL075W
TIF4631	YLL045C
TIF4631	YHR200W
TIF4631	YFR004W
TIF4631	YMR230W
TIF4631	YDR064W
TIF4631	YJL190C
TIF4631	YJR145C
TIF4631	YHR087W
TIF4631	YHL034C
TIF4631	YPR129W
TIF4631	YIR001C
TIF4631	YER029C
TIF4631	YDR510W
TIF4631	YIL061C
TIF4631	YGR013W
TIF4631	YER161C
TIF4631	YBR081C
TIF4631	YCL037C
TIF4631	YHR064C
TIF4631	YLR362W
TIF4631	YMR125W
TIF4631	YNL244C
TIF4631	YJR007W
TIF4631	YBR111W-A
TIF4631	YPR080W
TIF4631	YKR059W
TIF4631	YJL138C
TIF4631	YPR163C
TIF4631	YGR162W
TIF4631	YGL049C
TIF4631	YPR041W
TIF4631	YOL006C
TIF4631	YDL060W
TIF4631	YLL039C
TIF4631	YER151C
TIF4631	YMR223W
TIF4631	YPR152C
TIF4631	YER082C
TIF4631	YGL173C
TIF4631	YLR249W
TIF4631	YDR381W
TIF4631	YGR285C
XRN1	YJL095W
XRN1	YLL015W
XRN1	YNR051C
XRN1	YML111W
XRN1	YPL178W
XRN1	YLR175W
XRN1	YOL139C
XRN1	YDR054C
XRN1	YHR052W
XRN1	YDL156W
XRN1	YKL049C
XRN1	YKL139W
XRN1	YOL149W
XRN1	YNL118C
XRN1	YLR270W
XRN1	YOR204W
XRN1	YDL160C
XRN1	YEL015W
XRN1	YCL011C
XRN1	YNL255C
XRN1	YMR290C
XRN1	YBL032W
XRN1	YBR009C
XRN1	YNL030W
XRN1	YBR010W
XRN1	YNL031C
XRN1	YBL003C
XRN1	YLR432W
XRN1	YML056C
XRN1	YPR106W
XRN1	YLL019C
XRN1	YNL308C
XRN1	YKR063C
XRN1	YJL124C
XRN1	YBL026W
XRN1	YLR438C-A
XRN1	YER112W
XRN1	YER146W
XRN1	YDR378C
XRN1	YNL147W
XRN1	YJR022W
XRN1	YPL004C
XRN1	YDL087C
XRN1	YNL284C
XRN1	YLR116W
XRN1	YBR119W
XRN1	YKL074C
XRN1	YGL122C
XRN1	YPL190C
XRN1	YHR086W
XRN1	YDL014W
XRN1	YNL175C
XRN1	YNL110C
XRN1	YPL043W
XRN1	YOR310C
XRN1	YDR432W
XRN1	YNL251C
XRN1	YER165W
XRN1	YCR077C
XRN1	YMR076C
XRN1	YFR034C
XRN1	YGR086C
XRN1	YLL036C
XRN1	YPR178W
XRN1	YGL120C
XRN1	YKL198C
XRN1	YLL013C
XRN1	YDR496C
XRN1	YPL147W
XRN1	YKL188C
XRN1	YNL002C
XRN1	YPR110C
XRN1	YKR081C
XRN1	YFR004W
XRN1	YJR145C
XRN1	YER102W
XRN1	YBR189W
XRN1	YDR412W
XRN1	YHL034C
XRN1	YPR161C
XRN1	YER118C
XRN1	YLR398C
XRN1	YGL213C
XRN1	YBR172C
XRN1	YDR240C
XRN1	YCL037C
XRN1	YDR293C
XRN1	YLR150W
XRN1	YBR111W-A
XRN1	YPR140W
XRN1	YGR162W
XRN1	YGL049C
XRN1	YDL064W
XRN1	YLL039C
XRN1	YER151C
XRN1	YIL031W
XRN1	YGL173C
XRN1	YJL141C
XRN1	YDR381W
XRN1	YGR054W
XRN1	YKL023W
XRN1	YPL109C
GAG3	YCL037C	Up
GAG3	YIL133C	Up
GAG3	YLR185W	Up
GAG3	YPL119C	Up
GAG3	YGR086C	Up
GAG3	YIL148W	Up
GAG3	YCL040W	Up
GAG3	YJL080C	Not Determined
GAG3	YOL139C	Not Determined
GAG3	YOR204W	Not Determined
GAG3	YDL208W	Not Determined
GAG3	YDR037W	Not Determined
GAG3	YDR381W	Not Determined
GAG3	YEL026W	Not Determined
GAG3	YER146W	Not Determined
GAG3	YLR075W	Not Determined
GAG3	YLR175W	Not Determined
GAG3	YOR224C	Not Determined
GAG3	YPR110C	Not Determined
GAG3	YBR079C	Not Determined
GAG3	YDL140C	Not Determined
GAG3	YDR091C	Not Determined
GAG3	YER125W	Not Determined
GAG3	YGL068W	Not Determined
GAG3	YGL123W	Not Determined
GAG3	YHR019C	Not Determined
GAG3	YHR089C	Not Determined
GAG3	YNL112W	Not Determined
GAG3	YPL093W	Not Determined
GAG3	YPL231W	Not Determined
GAG3	YPL237W	Not Determined
GAG3	YPR016C	Not Determined
GAG3	YBL032W	No Pheno
GAG3	YHL034C	No Pheno
GAG3	YGL049C	No Pheno
GAG3	YCR077C	No Pheno
GAG3	YLL013C	No Pheno
GAG3	YML056C	No Pheno
GAG3	YPL004C	No Pheno
GAG3	YDR025W	No Pheno
GAG3	YDL182W	No Pheno
GAG3	YBR048W	No Pheno
GAG3	YGR118W	No Pheno
GAG3	YIR001C	No Pheno
GAG3	YHR086W	No Pheno
GAG3	YGR085C	No Pheno
GAG3	YDL022W	No Pheno
GAG3	YBR078W	No Pheno
GAG3	YIL125W	No Pheno
GAG3	YDL185W	No Pheno
GAG3	YGR285C	No Pheno
GAG3	YDR174W	No Pheno
GAG3	YBR263W	No Pheno
GAG3	YGR178C	No Pheno
GAG3	YDL160C	Down
GAG3	YJL124C	Down
GAG3	YGL173C	Down
GAG3	YDR432W	Down
GAG3	YGR162W	Down
GAG3	YNL016W	Down
GAG3	YLR150W	Down
GAG3	YKL204W	Down
GAG3	YNL197C	Down
GAG3	YGR054W	Down
GAG3	YOL012C	Down
GAG3	YLR330W	Down
GAG3	YOR198C	Down
GAG3	YBR072W	Down
GAG3	YHR064C	Down
GAG3	YER122C	Down
